# Supplementary material for: Maternal probiotic supplementation and offspring health: an umbrella review with re-analysis of systematic reviews and meta-analyses
Source: Front Nutr. 2026 Mar 26;13:1764109. doi: 10.3389/fnut.2026.1764109 (PMC13062327; doi:10.3389/fnut.2026.1764109)
Supplement: Supplementary file 1 [file Table_1.XLSX]

## Sheet: Contents of supplements
Contents of supplementary materials
Supplementary materials (Excel file)
Supplement 2. Key indicators of each eligible systematic review
Supplement 3.1. Extracted quantitative data from included systematic reviews and meta-analyses during pregnancy
Supplementary 3.2. Extracted quantitative data from included systematic reviews and meta-analyses during lactation
Supplementary 3.3. Extracted quantitative data from included systematic reviews and meta-analyses during pregnancy and lactation
Supplementary 3.4. Extracted quantitative data from included systematic reviews and meta-analyses during pregnancy and/or lactation
Supplementary 5. Characteristics of the included systematic reviews of meta-analyses
Supplementary 6. Re-estimation, certainty, credibility grading, and quality assessment of included systematic reviews and meta-analyses
Supplement 7. Subgroup analysis of associations showing significance or large heterogeneity by maternal health status, probiotic genus, and dosage
AMSTAR rating of meta-analyses included in the quantitative synthesis

## Sheet: Supplement 2
Supplement 2. Key indicators of each eligible systematic review
Systematic review author, year	Journal	Participant eligibility	Supplementation in infants	Population	Intervention	Intervention Period	Outcome	Intervention duration	Study type	No. of study	Sample Size	No. events	Metric	Model	Effect Size(95%CI)	I2(%) （p value for heterogeneity）	Other outcomes in the article（maternal）	Title
Hauna Sheyholislami，2021	Nutrients			Pregnant mothers	Only Probiotics（L.acidophilus;B.lactis;L.rhamnosus;L.reuteri)	During pregnancy		inconsistent	RCT	5	1402	157	RR（Risk Ratio）	Random	0.93（0.51，1.71）	NA 37.38	AE（adverse events：stomachache；increased vaginal discharge；changes in stool consistency；Nausea；bloating；diarrhea；gastrointestinal symptoms；vomiting；sleepiness；headache；pyrosis；pruritus；tachycardia）	Are probiotics and prebiotics safe for use during pregnancy and lactation? A systematic review and meta-analysis
Minghui Sun ，2021（1）	Nutrients			pregnant mothers with/without infants	Probiotics（Lactobacillus and Bifidobacterium）	During pregnancy	Occurrence of Infant Eczema	inconsistent	RCT	8	1588	522	RR	Random	0.59（0.45，0.78）	71		Can mixed strains of Lactobacillus and Bifidobacterium reduce eczema in infants under three years of age? A meta-analysis
Minghui Sun ，2021（2）	Nutrients			pregnant mothers with/without infants	Probiotics（Lactobacillus and Bifidobacterium）	Pregnancy/Postnatal with/without infants	Occurrence of Infant Eczema	Follow up time 12-24 months	RCT	6	1380	469	RR	Random	0.60（0.42，0.84）	79		Can mixed strains of Lactobacillus and Bifidobacterium reduce eczema in infants under three years of age? A meta-analysis
Carol Stephanie C Tan-Lim，2021	Pediatric allergy and immunology : official publication of the European Society of Pediatric Allergy and Immunology								RCT									Comparative effectiveness of probiotic strains on the prevention of pediatric atopic dermatitis: A systematic review and network meta-analysis.
Zubaidah Hasain，2021（1）	Nutrients			Pregnant mothers with GDM	Probiotics	During pregnancy	Macrosomia（heavy than 4 kg）	inconsistent	RCT	5	631	47	OR	Random	0.42（0.19，0.94）	12		Diet and pre-intervention washout modifies the effects of probiotics on gestational diabetes mellitus: A comprehensive systematic review and meta-analysis of randomized controlled trials
Zubaidah Hasain，2021（2）	Nutrients			Pregnant mothers with GDM	Probiotics	During pregnancy	Newborns’ hospitalization for all reasons	inconsistent	RCT	4	301	51	OR	Random	0.37（0.18，0.74）	6		Diet and pre-intervention washout modifies the effects of probiotics on gestational diabetes mellitus: A comprehensive systematic review and meta-analysis of randomized controlled trials
Zubaidah Hasain，2021（3）	Nutrients			Pregnant mothers with GDM	Probiotics	During pregnancy	Newborn's hypoglycemia	inconsistent	RCT	3	174	24	OR	Random	0.68（0.28，1.64）	0		Diet and pre-intervention washout modifies the effects of probiotics on gestational diabetes mellitus: A comprehensive systematic review and meta-analysis of randomized controlled trials
Vanessa Garcia-Larsen，2018	PLoS medicine			Postnatal mothers	Probiotics	Postnatal maternal supplementation	Infant Eczema	inconsistent	RCT	9	NA	NA	RR	Random	0.64（0.51，0.80）	59		Diet during pregnancy and infancy and risk of allergic or autoimmune disease: A systematic review and meta-analysis.
Chun-Chi Wang，2020	Nutrients			Pregnant mothers with obesity	Probiotcs	During Pregnancy	Newborn birth weight（g）	inconsistent	RCT	3	816	NA	MD（difference in means）	Random	50.601（g）（-68.044，169.246）	47.21		Effect of Probiotic Supplementation on Newborn Birth Weight for Mother with Gestational Diabetes Mellitus or Overweight/Obesity: A Systematic Review and Meta-Analysis.
Rui Wu，2024（1）	Archives of gynecology and obstetrics			Pregnant mothers with GDM	Probiotics	During pregnancy	Cesarean delivery	inconsistent	RCT	5	409	129	RR	Random	0.88（0.48，1.64）	74（0.004）	Maternal outcome（FBG,FSI,HOMA-IR,QUICKI，Preeclampsia）	Effect of probiotics on pregnancy outcomes in gestational diabetes: systematic review and meta-analysis.
Rui Wu，2024（2）	Archives of gynecology and obstetrics			Pregnant mothers with GDM in Iran	Probiotics	During pregnancy	Cesarean delivery	inconsistent	RCT	3	177	NA	RR	Random	0.57（0.36，0.89）	1（0.01）
Rui Wu，2024（3）	Archives of gynecology and obstetrics			Pregnant mothers with GDM in non-Iran countries	Probiotics	During pregnancy	Cesarean delivery	inconsistent	RCT	2	232	NA	RR	Random	1.70（0.73，3.97）	72（0.22）
Rui Wu，2024（4）	Archives of gynecology and obstetrics			Pregnant mothers with GDM	Probiotics	During pregnancy	Cesarean delivery	≥8 weeks	RCT	1	147	NA	RR	Random	1.16（0.71，1.89）	NA（0.55）
Rui Wu，2024（5）	Archives of gynecology and obstetrics			Pregnant mothers with GDM	Probiotics	During pregnancy	Cesarean delivery	≤8 weeks	RCT	4	262	NA	RR	Random	1.16（0.71，1.89）	79（0.62）
Rui Wu，2024（6）	Archives of gynecology and obstetrics			Pregnant mothers with GDM	Lactobacillus	During pregnancy	Cesarean delivery	inconsistent	RCT	1	147	NA	RR	Random	1.11（0.67，1.86）	NA（0.667）
Rui Wu，2024（7）	Archives of gynecology and obstetrics			Pregnant mothers with GDM	Lactobacillus + bifidobacterium	During pregnancy	Cesarean delivery	inconsistent	RCT	3	177	NA	RR	Random	0.64（0.40，1.02）	0（0.066）
Rui Wu，2024（8）	Archives of gynecology and obstetrics			Pregnant mothers with GDM	Lactobacillus + bifidobacterium + streptococcus	During pregnancy	Cesarean delivery	inconsistent	RCT	1	85	NA	RR	Random	2.22（1.01，4.89）	NA（0.047）
Rui Wu，2024（9）	Archives of gynecology and obstetrics			Pregnant mothers with GDM	Probiotics	During pregnancy	Premature birth	inconsistent	RCT	3	177	6	RR	Fixed	0.99（0.23，0.424）	0（0.67）
Rui Wu，2024（10）	Archives of gynecology and obstetrics			Pregnant mothers with GDM	Probiotics	During pregnancy	Induction of labor	inconsistent	RCT	2	212	76	RR	Random	0.83（0.34，2.03）	82（0.02）
Rui Wu，2024（11）	Archives of gynecology and obstetrics			Pregnant mothers with GDM	Probiotics	During pregnancy		inconsistent	RCT	3	177	10	RR	Fixed	0.46（0.13，1.56）	0（0.98）	Polyhydramnios
Rui Wu，2024（12）	Archives of gynecology and obstetrics			Pregnant mothers with GDM	Probiotics	During pregnancy	Neonatal birth weight （g）	inconsistent	RCT	7	550	NA	MD	Fixed	-101.20（ -184.62，-17.77）	19（0.28）
Rui Wu，2024（13）	Archives of gynecology and obstetrics			Pregnant mothers with GDM	Probiotics	During pregnancy	Neonatal length	inconsistent	RCT	5	389	NA	MD	Fixed	-0.44（ -1.01，0.12）	0（0.90）
Rui Wu，2024（14）	Archives of gynecology and obstetrics			Pregnant mothers with GDM	Probiotics	During pregnancy	Head circumference	inconsistent	RCT	6	475	NA	MD	Fixed	-0.02（ -0.36，0.31）	0（0.95）
Rui Wu，2024（15）	Archives of gynecology and obstetrics			Pregnant mothers with GDM	Probiotics	During pregnancy	NICU	inconsistent	RCT	6	488	86	RR	Fixed	0.60（0.40，0.89）	45（0.11）
Rui Wu，2024（16）	Archives of gynecology and obstetrics			Pregnant mothers with GDM	Probiotics	During pregnancy	Apgar scores at 5-min （and 1-min intervals）	inconsistent	RCT	4	388	NA	MD	Fixed	5-min：0.04（ -0.03，0.12）	25（0.26）
Rui Wu，2024（17）	Archives of gynecology and obstetrics			Pregnant mothers with GDM	Probiotics	During pregnancy	Apgar scores at 1-min （and 5-min intervals）	inconsistent	RCT	4	262	NA	MD	Fixed	1-min：0.03（ -0.06，0.11）5-min：0.04（ -0.03，0.12）	0 1-min：0.57, 5-min: p=0.26
Rui Wu，2024（18）	Archives of gynecology and obstetrics			Pregnant mothers with GDM	Probiotics	During pregnancy	Hyperbilirubinemia	inconsistent	RCT	4	262	42	RR	Fixed	0.31（0.16，0.61）	0（0.50）
Rui Wu，2024（19）	Archives of gynecology and obstetrics			Pregnant mothers with GDM	Probiotics	During pregnancy	Incidences of LGA	inconsistent	RCT	3	259	34	RR	Fixed	0.72（0.38，1.36）	0（0.73）
Rui Wu，2024（20）	Archives of gynecology and obstetrics			Pregnant mothers with GDM	Probiotcis	During pregnancy	Neonatal hypoglycemia	inconsistent	RCT	5	319	34	RR	Fixed	0.80（0.43，1.51）	0（0.96）
Rui Wu，2024（21）	Archives of gynecology and obstetrics			Pregnant mothers with GDM	Probiotics	During pregnancy	Macrosomia	inconsistent	RCT	5	408	NA	RR	Random	0.37（0.12，1.15）	55（0.07）
Rui Wu，2024（22）	Archives of gynecology and obstetrics			Pregnant mothers with GDM in Iran	Probiotcs	During pregnancy	Macrosomia	inconsistent	RCT	4	261	NA	RR	Random	0.20（0.07，0.56）	0（0.002）
Rui Wu，2024（23）	Archives of gynecology and obstetrics			Pregnant mothers with GDM in non-Iran countries	Probiotics	During pregnancy	Macrosomia	inconsistent	RCT	1	147	NA	RR	Random	1.13（0.64，2.00）	NA（0.67）
Rui Wu，2024（24）	Archives of gynecology and obstetrics			Pregnant mothers with GDM	Probiotics	During pregnancy	Macrosomia	≥8 weeks	RCT	2	231	NA	RR	Random	0.85（0.51，1.42）	72（0.53）
Rui Wu，2024（25）	Archives of gynecology and obstetrics			Pregnant mothers with GDM	Probiotics	During pregnancy	Macrosomia	≤8 weeks	RCT	3	177	NA	RR	Random	0.16（0.04，0.71）	0（0.02）
Rui Wu，2024（26）	Archives of gynecology and obstetrics			Pregnant mothers with GDM	Lactobacillus	During pregnancy	Macrosomia	inconsistent	RCT	1	128	NA	RR	Random	1.10（0.61，1.98）	NA（0.738）
Rui Wu，2024（27）	Archives of gynecology and obstetrics			Pregnant mothers with GDM	Lactobacillus + bifidobacterium	During pregnancy	Macrosomia	inconsistent	RCT	4	280	NA	RR	Random	0.22（0.08，0.65）	0（0.006）
Bekalu Kassie Alemu，2023（1）	American journal of obstetrics & gynecology MFM			Pregnant and lactating mothers	Probiotics	During pregnancy and lactation	The overall beneficial bacteria detection rate in breast milk	inconsistent	RCT	12	1308	494	RD（Risk Difference）	Random	0.24（0.11，0.37）	91.12（0）	same	Effects of maternal probiotic supplementation on breast milk microbiome and infant gut microbiome and health: a systematic review and meta-analysis of randomized controlled trials.
Bekalu Kassie Alemu，2023（2）	American journal of obstetrics & gynecology MFM			Pregnant and lactating mothers	Probiotics	During pregnancy and lactation	The mean abundance of beneficial bacteria in breast milk（log10 CFU/mL for beneficial bacteria）	inconsistent	RCT	10	869	NA	SMD	Random	1.22（0.48，1.97）	95.51（0）
Bekalu Kassie Alemu，2023（3）	American journal of obstetrics & gynecology MFM			Pregnant and lactating mothers	Probiotics	During pregnancy and lactation	The mean abundance of pathogenic bacteria in breast milk（log10 CFU/mL for pathogenic bacteria）	inconsistent	RCT	6	745	NA	SMD	Random	-1.05（ -1.99，-0.12）	96.79（0）
Bekalu Kassie Alemu，2023（4）	American journal of obstetrics & gynecology MFM			Pregnant and lactating mothers	Probiotics	During pregnancy and lactation	Infant stool beneficial bacteria abundance	inconsistent	RCT	6	894	NA	SMD	Random	0.89（0.22，1.56）	95.01（0)
Bekalu Kassie Alemu，2023（5）	American journal of obstetrics & gynecology MFM			Pregnant mothers	Probiotics	During pregnancy	Newborn birth weight（g）	inconsistent	RCT	2	145	NA	SMD	Random	-0.49（ -0.82，-0.17）	0（0.62）
Bekalu Kassie Alemu，2023（6）	American journal of obstetrics & gynecology MFM			Pregnant and lactating mothers	Probiotics	During pregnancy and lactation	Infantile colic risk	inconsistent	RCT	3	388	45	RR	Random	0.30（0.16，0.57）	0（0.48）
Bekalu Kassie Alemu，2023（7）	American journal of obstetrics & gynecology MFM			Healthy pregnant and lactating mothers	Probiotics	During pregnancy and lactation	Detection rate of beneficial bacteria in breast milk by healthy women	inconsistent	RCT	8	698	275	RD	Random	0.20（0.05，0.35）	85.02 (0)
Bekalu Kassie Alemu，2023（8）	American journal of obstetrics & gynecology MFM			Oral Lactobacillus strains on breastmilk microbiota and breast symptoms in lactating women (all from Spain)	Probiotics（三项使用L. fermentum CECT5716：一项多中心，都为随机双盲对照，一项小样本随机对照使用L. salivarius CECT5713 + L. gasseri CECT5714，一项还使用了L. salivarius CECT5713	During lactation	Detection rate of beneficial bacteria in breast milk by lactating mothers with illness	inconsistent	RCT	4	610	219	RD	Random	0.30（0.02,0.59)	94.88 (0)
Bekalu Kassie Alemu，2023（9）	American journal of obstetrics & gynecology MFM			Only Pregnant mothers	Probiotics	During pregnancy	Detection rate of beneficial bacteria in breast milk by mothers using only during pregnancy	inconsistent	RCT	6	653	253	RD	Random	0.13（0.01，0.25）	77.93（0.01）
Bekalu Kassie Alemu，2023（10）	American journal of obstetrics & gynecology MFM			Only lactating mothers	Probiotics	During lactation	Detection rate of beneficial bacteria in breast milk by mothers using only during lactation	inconsistent	RCT	6	655	241	RD	Random	0.35（0.15，0.55）	88.88（0）
Bekalu Kassie Alemu，2023（11）	American journal of obstetrics & gynecology MFM			Pregnant and lactating mothers	Probiotics	During pregnancy and lactation	Detection rate of beneficial bacteria in breast milk by mothers using during lactation or pregnancy ≤4wks	4 weeks or less	RCT	5	569	313	RD	Random	0.33（0.12，0.54）	88.54（0）
Bekalu Kassie Alemu，2023（12）	American journal of obstetrics & gynecology MFM			Pregnant and lactating mothers	Probiotics	During pregnancy and lactation	Detection rate of beneficial bacteria in breast milk by mothers using during lactation or pregnancy ＞4wks	More than 4 weeks	RCT	7	739	181	RD	Random	0.17（0.01，0.34）	89.81（0）
Bekalu Kassie Alemu，2023（13）	American journal of obstetrics & gynecology MFM			Pregnant and lactating mothers in Europe	Probiotics	During pregnancy and lactation	Detection rate of beneficial bacteria in breast milk by pregnant or lactating women in Europe	inconsistent	RCT	8	1169	452	RD	Random	0.23（0.05，0.40）	94.30（0）
Bekalu Kassie Alemu，2023（14）	American journal of obstetrics & gynecology MFM			Pregnant and lactating mothers in non-Europe countries	Probiotics	During pregnancy and lactation	Detection rate of beneficial bacteria in breast milk by pregnant or lactating women in non-Europe countries	inconsistent	RCT	4	139	42	RD	Random	0.28 (0.05,0.52)	64.61（0.05)
Jiayue Zhang, 2019	Journal of diabetes research			Pregnant mothers with GDM	Probiotics	During pregnancy	Macrosomia	inconsistent	RCT	3	264	NA	RR	Random	0.47（0.10，2.15）	56	materna blood glucose and blood lipid, biomarkers of inflammation and oxidative stress and related indicators	Effects of Probiotic Supplement in Pregnant Women with Gestational Diabetes Mellitus: A Systematic Review and Meta-Analysis of Randomized Controlled Trials.
Hania Szajewska, 2018（1）	Nutrients			Only Pregnant mothers	Lactobacillus rhamnosus GG (LGG)	Only during pregnancy	Infant Eczema （2 years old）	inconsistent	RCT	1	242	89	RR	Random	0.88（0.63，1.22）	NA	same	Lactobacillus rhamnosus GG in the Primary Prevention of Eczema in Children: A Systematic Review and Meta-Analysis
Hania Szajewska, 2018（2）	Nutrients			Pregnant mothers and infants	Lactobacillus rhamnosus GG (LGG)	During pregnancy and infants	Infant Eczema （18-24 months）	inconsistent	RCT	3	352	106	RR	Random	0.93（0.49，1.76）	72（0.03）
Hania Szajewska, 2018（3）	Nutrients			Pregnant mothers and infants	Lactobacillus rhamnosus GG (LGG)	During pregnancy and infants	Infant Eczema （36-48 months）	inconsistent	RCT	2	236	71	RR	Random	0.74（0.43，1.26）	44（0.18）
Hania Szajewska, 2018（4）	Nutrients			Pregnant mothers and infants	Lactobacillus rhamnosus GG (LGG)	During pregnancy and infants	Infant Eczema （7 years old）	inconsistent	RCT	1	115	64	RR	Random	0.66（0.46，0.94）	NA
Hania Szajewska, 2018（5）	Nutrients			Only Pregnant mothers	Lactobacillus rhamnosus GG (LGG)	Only during pregnancy	Infant wheezing and asthma (2 years old)	inconsistent	RCT	1	242	56	RR	Random	0.92（0.58，1.45）	NA
Hania Szajewska, 2018（6）	Nutrients			Pregnant mothers and infants	Lactobacillus rhamnosus GG (LGG)	During pregnancy and infants	Infant wheezing and asthma (18-24 months)	inconsistent	RCT	2	220	39	RR	Random	1.83（0.93，3.62）	15（0.28）
Hania Szajewska, 2018（7）	Nutrients			Pregnant mothers and infants	Lactobacillus rhamnosus GG (LGG)	During pregnancy and infants	Infant wheezing and asthma (36-48 months)	inconsistent	RCT	2	236	29	RR	Random	1.36（0.69，2.68）	0（0.45）
Hania Szajewska, 2018（8）	Nutrients			Pregnant mothers and infants	Lactobacillus rhamnosus GG (LGG)	During pregnancy and infants	Infant wheezing and asthma (7 years old)	inconsistent	RCT	1	115	12	RR	Random	3.51（1.00，12.30）	NA
Hania Szajewska, 2018（9）	Nutrients			Pregnant mothers and infants	Lactobacillus rhamnosus GG (LGG)	During pregnancy and infants	Allergic Rhinitis/Sneezing （18 months）	inconsistent	RCT	1	126	24	RR	Random	0.97（0.47，1.99）	NA
Hania Szajewska, 2018（10）	Nutrients			Pregnant mothers and infants	Lactobacillus rhamnosus GG (LGG)	During pregnancy and infants	Allergic Rhinitis/Sneezing （3-4 years old）	inconsistent	RCT	2	236	43	RR	Random	1.35（0.78，2.35）	0（0.34）
Hania Szajewska, 2018（11）	Nutrients			Pregnant mothers and infants	Lactobacillus rhamnosus GG (LGG)	During pregnancy and infants	Allergic Rhinitis/Sneezing （7 years old）	inconsistent	RCT	1	115	18	RR	Random	2.34（0.94，5.81）	NA
Hania Szajewska, 2018（12）	Nutrients			Only Pregnant mothers	Lactobacillus rhamnosus GG (LGG)	Only during pregnancy	Adverse Events（including gastrointestinal symptoms, nausea/vomiting, constipation, blood sugar↑, migraine/dizziness, increased eczema, decreased fetal movement）	inconsistent	RCT	2	354	＞50	RR	Random	0.66（0.40，1.10）	NA
Jeffrey Voigt，2022（1）	American journal of clinical dermatology			Pregnant mothers with/without infants with/without lactating mothers	L. rhamnosus GG（LGG）with/without other probiotics	During pregnancy with/without lactation with/wihout infancy	Incidence of atopic eczema/demartitis （2 years old）	inconsistent	RCT	10	2572	620	RR	Random	0.60（0.47，0.75）	48（0.04）	same	Lactobacillus rhamnosus Used in the Perinatal Period for the Prevention of Atopic Dermatitis in Infants: A Systematic Review and Meta-Analysis of Randomized Trials.
Jeffrey Voigt，2022（2）	American journal of clinical dermatology			Pregnant mothers and infants with/without lactating mothers	L. rhamnosus GG（LGG）with/without other probiotics	During pregnancy and infancy with/without lactation	Incidence of atopic eczema/demartitis （4-5 years old）	inconsistent	RCT	3	1278	503	RR	Random	0.74（0.55，1.00）	61（0.08）
Jeffrey Voigt，2022（3）	American journal of clinical dermatology			Pregnant mothers with/without infants with/without lactating mothers	L. rhamnosus GG（LGG）with/without other probiotics	During pregnancy with/without infancy with/without lactation	Incidence of atopic eczema/demartitis （6-7 years old）	inconsistent	RCT	3	588	253	RR	Random	0.62（0.51，0.75）	0（1.00）
Jeffrey Voigt，2022（4）	American journal of clinical dermatology			Pregnant mothers and infants with/without lactating mothers	L. rhamnosus GG（LGG）with/without other probiotics	During pregnancy and infancy with/without lactation	Incidence of atopic eczema/demartitis （11 years old）	inconsistent	RCT	2	999	322	RR	Random	0.68（0.37-1.27）	74（0.05）
Jeffrey Voigt，2022（5）	American journal of clinical dermatology			Pregnant mothers and infants via breast milk postnatally（mother supply via low fat fermented milk）	L. rhamnosus GG（LGG）with/without other probiotics	During pregnancy and infancy	Incidence of atopic dermatitis	inconsistent	RCT	6	1180	266	RR	Random	0.52（0.38，0.72）	49（0.08）
Jeffrey Voigt，2022（6）	American journal of clinical dermatology			Pregnant mothers and infants via diet postnatally （via supplementation）	L. rhamnosus GG（LGG）with/without other probiotics	During pregnancy and infancy	Incidence of atopic dermatitis	inconsistent	RCT	3	1149	320	RR	Random	0.66（0.46，0.95）	42（0.18）
Jeffrey Voigt，2022（7）	American journal of clinical dermatology			Pregnant mothers and lactating mothers and infants （via supplementation）	L. rhamnosus GG（LGG）with/without other probiotics	During pregnancy and lactation and infancy	Incidence of atopic dermatitis	inconsistent	RCT	2	497	106	RR	Random	0.89（0.64，1.25）	0（0.62）
Jeffrey Voigt，2022（8）	American journal of clinical dermatology			Pregnant mothers with/without infants with/without lactating mothers	Single strain L.rhamnosus	During pregnancy with/without lactation with/wihout infancy	Incidence of atopic dermatitis	inconsistent	RCT	6	1169	290	RR	Random	0.58（0.41，0.82）	58（0.04）
Jeffrey Voigt，2022（9）	American journal of clinical dermatology			Pregnant mothers with/without infants with/without lactating mothers	L.rhamnosus mixed strain	During pregnancy with/without lactation with/wihout infancy	Incidence of atopic dermatitis	inconsistent	RCT	3	1309	304	RR	Random	0.56（0.39，0.81）	25（0.26）
Jacquelyn Grev，2018（1）	The Cochrane database of systematic reviews			Pregnant and/or lactating mothers at risk of preterm birth	Probiotics	During pregnancy and/or lactation	Preterm birth＜37 weeks' gestation	inconsistent	RCT	4	518	13	RR	Fixed	0.92（0.32，2.67）	14	Maternal sepsis，Maternal mastitis	Maternal probiotic supplementation for prevention of morbidity and mortality in preterm infants.
Jacquelyn Grev，2018（2）	The Cochrane database of systematic reviews			Pregnant mothers at risk of preterm birth	Lactobacillus	During pregnancy	Preterm birth＜37 weeks' gestation	inconsistent	RCT	2	287	NA	RR	Fixed	1.79（0.31，10.35）	NA
Jacquelyn Grev，2018（3）	The Cochrane database of systematic reviews			Pregnant and/or lactating mothers at risk of preterm birth	Mixed probiotics	During pregnancy and/or lactation	Preterm birth＜37 weeks' gestation	inconsistent	RCT	2	231	NA	RR	Fixed	0.60（0.15，2.48）	NA
Jacquelyn Grev，2018（4）	The Cochrane database of systematic reviews			Pregnant and/or lactating mothers at risk of preterm birth	Probiotics	Pregnancy＜20 weeks' gestation and/or lactation	Preterm birth＜37 weeks' gestation	inconsistent	RCT	2	309	NA	RR	Fixed	0.74（0.22，2.51）	NA
Jacquelyn Grev，2018（5）	The Cochrane database of systematic reviews			Pregnant mothers at risk of preterm birth	Probiotics	Pregnancy＞20 weeks' gestation (only in pregnancy)	Preterm birth＜37 weeks' gestation	inconsistent	RCT	2	209	NA	RR	Fixed	2.00（0.19，20.90）	NA
Jacquelyn Grev，2018（6）	The Cochrane database of systematic reviews			Pregnant and/or lactating mothers at risk of preterm birth in high income countries	Probiotics	During pregnancy and/or lactation	Preterm birth＜37 weeks' gestation	inconsistent	RCT	3	359	NA	RR	Fixed	0.74（0.22，2.51）	NA
Jacquelyn Grev，2018（7）	The Cochrane database of systematic reviews			Pregnant mothers at risk of preterm birth	Lactobacillus	During pregnancy	Preterm birth < 34 weeks' gestation	inconsistent	RCT	2	287	NA	RD	Fixed	0.00（ -0.02，0.02）	NA
Jacquelyn Grev，2018（8）	The Cochrane database of systematic reviews			Before pregnancy	Probiotics	Before pregnancy	Gestational age at birth (weeks)	inconsistent	RCT	2	207	NA	MD	Fixed	0.15（ -0.33，0.63）	NA
Jacquelyn Grev，2018（9）	The Cochrane database of systematic reviews			Pregnant mothers at risk of preterm birth	Probiotics	During pregnancy and/or lactation	Neonatal mortality	inconsistent	RCT	2	298	NA	RD	Fixed	0.00（ -0.02，0.02）	NA
Jacquelyn Grev，2018（10）	The Cochrane database of systematic reviews			Pregnant mothers at risk of preterm birth	Probiotics	During pregnancy and/or lactation	Miscarriage/stillbirth	inconsistent	RCT	2	320	NA	RR	Fixed	0.79（0.20，3.14）	24
Jacquelyn Grev，2018（11）	The Cochrane database of systematic reviews			Pregnant mothers and lactating mothers at risk of preterm birth	Probiotics	Pregnancy and lactation	Neonatal sepsis ≤ three days	inconsistent	RCT	1	159	NA	RD	Fixed	0.00（ -0.02，0.02）	NA
Jacquelyn Grev，2018（12）	The Cochrane database of systematic reviews			Postpartum mothers who have given birth to a preterm infant born < 37 weeks' gestation	Probiotics	Lactation（breastfeeding）	Any necrotizing enterocolitis (NEC)	inconsistent	RCT	1	58	NA	RR	Fixed	0.44（0.13，1.46）	NA
Jacquelyn Grev，2018（13）	The Cochrane database of systematic reviews			Postpartum mothers who have given birth to a preterm infant born < 38 weeks' gestation	Probiotics	Lactation（breastfeeding）	Death prior to hospital discharge	inconsistent	RCT	1	58	3	RR	Fixed	0.66（0.06，6.88）	NA
Jacquelyn Grev，2018（14）	The Cochrane database of systematic reviews			Postpartum mothers who have given birth to a preterm infant born < 39 weeks' gestation	Probiotics	Lactation（breastfeeding）	Death or NEC	inconsistent	RCT	1	58	14	RR	Fixed	0.53（0.19，1.49）	NA
Jacquelyn Grev，2018（15）	The Cochrane database of systematic reviews			Postpartum mothers who have given birth to a preterm infant born < 40 weeks' gestation	Probiotics	Lactation（breastfeeding）	Surgery for NEC (Bell's Stage 3)	inconsistent	RCT	1	58	4	RR	Fixed	0.15（0.01，2.58）	NA
Jacquelyn Grev，2018（16）	The Cochrane database of systematic reviews			Postpartum mothers who have given birth to a preterm infant born < 41 weeks' gestation	Probiotics	Lactation（breastfeeding）	Neonatal sepsis	inconsistent	RCT	1	58	12	RR	Fixed	1.32（0.48，3.61）	NA
Jacquelyn Grev，2018（17）	The Cochrane database of systematic reviews			Postpartum mothers who have given birth to a preterm infant born < 42 weeks' gestation	Probiotics	Lactation（breastfeeding）	Culture‐proven sepsis with probiotic organism	inconsistent	RCT	1	58	0	RD	Fixed	0.00（ -0.07，0.07）	NA
Jacquelyn Grev，2018（18）	The Cochrane database of systematic reviews			Postpartum mothers who have given birth to a preterm infant born < 43 weeks' gestation	Probiotics	Lactation（breastfeeding）	Bronchopulmonary dysplasia (BPD)	inconsistent	RCT	1	58	14	RR	Fixed	0.73（0.28，1.92）	NA
Jacquelyn Grev，2018（19）	The Cochrane database of systematic reviews			Postpartum mothers who have given birth to a preterm infant born < 44 weeks' gestation	Probiotics	Lactation（breastfeeding）	Patent ductus arteriosus (PDA)	inconsistent	RCT	1	58	23	RR	Fixed	1.21（0.64，2.28）	NA
Jacquelyn Grev，2018（20）	The Cochrane database of systematic reviews			Postpartum mothers who have given birth to a preterm infant born < 45 weeks' gestation	Probiotics	Lactation（breastfeeding）	Intraventricular hemorrhage (IVH) any grade	inconsistent	RCT	1	58	11	RR	Fixed	1.58（0.54，4.60）	NA
Jacquelyn Grev，2018（21）	The Cochrane database of systematic reviews			Postpartum mothers who have given birth to a preterm infant born < 46 weeks' gestation	Probiotics	Lactation（breastfeeding）	Periventricular leukomalacia (PVL)	inconsistent	RCT	1	58	5	RR	Fixed	5.28（0.63，44.38）	NA
Jacquelyn Grev，2018（22）	The Cochrane database of systematic reviews			Postpartum mothers who have given birth to a preterm infant born < 47 weeks' gestation	Probiotics	Lactation（breastfeeding）	Retinopathy of Prematurity (ROP)	inconsistent	RCT	1	58	5	RR	Fixed	1.98（0.36，10.97）	NA
Jacquelyn Grev，2018（23）	The Cochrane database of systematic reviews			Postpartum mothers who have given birth to a preterm infant born < 48 weeks' gestation	Probiotics	Lactation（breastfeeding）	Days to achieve 50% enteral feeds	inconsistent	RCT	1	58	NA	MD	Fixed	-9.60（-19.04，-0.16）	NA
Dan Dang，2013（1）	Journal of International Medical Research			Pregnant mothers and infants with/without lactating mothers	Bifidobacterium	During pregnancy and infancy with/without lactation	Incidence of infant eczema （＜2 years old）	inconsistent	RCT	2	336	119	RR	Random	0.82（0.63，1.07）	0（0.62）	same	Meta-analysis of probiotics and/or prebiotics for the prevention of eczema
Dan Dang，2013（2）	Journal of International Medical Research			Pregnant mothers and infants with/without lactating mothers	Probiotics	During pregnancy and infancy with/without lactation	Systemic sensitization changes（＜2 years old）	inconsistent	RCT	2	286	90	RR	Fixed	0.97（0.69，1.37）	77（0.04）
Husein Husein-ElAhmed，2023（1）	Journal of the German Society of Dermatology : JDDG			Pregnant and lactating mothers with/without infants	Probiotics	During pregnancy and lactation with/without infancy	Incidence of infant atopic dermatitis	inconsistent	RCT	7	1298	347	OR	Fixed	0.51（0.39，0.66）	64（0.01）	same	Meta-analysis on preventive and therapeutic effects of probiotic supplementation in infant atopic dermatitis.
Husein Husein-ElAhmed，2023（2）	Journal of the German Society of Dermatology : JDDG			Pregnant mothers and infant	Probiotics	During pregnancy and infancy	Incidence of infant atopic dermatitis	inconsistent	RCT	14	3602	892	OR	Fixed	0.73（0.63，0.86）	43（0.04）
Husein Husein-ElAhmed，2023（3）	Journal of the German Society of Dermatology : JDDG			Pregnant and lactating mothers and infans	Probiotics	During pregnancy and lactation and infancy	Incidence of infant atopic dermatitis	inconsistent	RCT	5	951	172	OR	Fixed	0.61（0.43，0.86）	0（0.53）
Husein Husein-ElAhmed，2023（4）	Journal of the German Society of Dermatology : JDDG			Pregnant mother	L. rhamnosus	During pregnancy	Incidence of infant atopic dermatitis	4 weeks	RCT	1	212	78	OR	Fixed	0.66（0.38，1.16）	NA
Husein Husein-ElAhmed，2023（5）	Journal of the German Society of Dermatology : JDDG			Pregnant mothers with/without lactating mothers with/without infants	Probiotics	During pregnancy with/without lactation with/wihout infancy	Incidence of infant atopic dermatitis	inconsistent	RCT	27	6063	1489	OR	Fixed	0.65（0.58，0.74）	46（0.005）
Alexander Jarde，2018（1）	BMC Pregnancy Childbirth			Pregnant mothers	Probiotics	During pregnancy	Preterm birth < 34 weeks	inconsistent	RCT	5	1017	9	RR	Random	1.03（0.29，3.64）	0（0.78）	Maternal blood glucose and relative indicators, pancreatic β cells function, changes in BMI, Gestational weight gain, pregnancy induced hypertension	Pregnancy outcomes in women taking probiotics or prebiotics: A systematic review and meta-analysis
Alexander Jarde，2018（2）	BMC Pregnancy Childbirth			Pregnant mothers	Probiotics	During pregnancy	Preterm birth＜37 weeks	inconsistent	RCT	11	2484	90	RR	Random	1.08（0.71，1.63）	0（0.69）
Alexander Jarde，2018（3）	BMC Pregnancy Childbirth			Pregnant mothers	Probiotics	During pregnancy	Gestational age at birth (weeks)	inconsistent	RCT	8	1133	NA	MD	Random	0.07（ -0.09，0.23）	0
Alexander Jarde，2018（4）	BMC Pregnancy Childbirth			Pregnant mothers	Probiotics	During pregnancy	Birth weight (grams)	inconsistent	RCT	10	1608	NA	MD	Random	10.66（ -35.85，57.18）	0
Alexander Jarde，2018（5）	BMC Pregnancy Childbirth			Pregnant mothers	Probiotics	During pregnancy	SGA（Small for gestational age）	inconsistent	RCT	3	318	NA	RR	Random	1.03（0.35，3.06）	50
Alexander Jarde，2018（6）	BMC Pregnancy Childbirth			Pregnant mothers	Probiotics	During pregnancy	LGA（Large for gestational age）	inconsistent	RCT	3	316	NA	RR	Random	0.96（0.47，1.94）	0
Alexander Jarde，2018（7）	BMC Pregnancy Childbirth			Pregnant mothers	Probiotics	During pregnancy	PPROM (Preterm premature rupture of the membranes)	inconsistent	RCT	2	366	NA	RR	Random	1.37（0.63，2.99）	0
Alexander Jarde，2018（8）	BMC Pregnancy Childbirth			Pregnant mothers (subgroup analysis)	Lactobacillus and other probiotics	During pregnancy	Preterm birth < 34 weeks	inconsistent	RCT	5	1017	NA	RR	Random	1.03（0.29，3.64）	0
Alexander Jarde，2018（9）	BMC Pregnancy Childbirth			Pregnant mothers (subgroup analysis)	Bifidobacterium and other probiotics	During pregnancy	Preterm birth < 34 weeks	inconsistent	RCT	3	377	NA	RR	Random	1.54（0.27，8.73）	0
Alexander Jarde，2018（10）	BMC Pregnancy Childbirth			Pregnant mothers (subgroup analysis)	Streptococcus and other probiotics	During pregnancy	Preterm birth < 34 weeks	inconsistent	RCT	2	146	NA	RR	Random	1.60（0.20，12.69）	0
Alexander Jarde，2018（11）	BMC Pregnancy Childbirth			Pregnant mothers (subgroup analysis)	Lactobacillus and other probiotics	During pregnancy	Preterm birth < 37 weeks	inconsistent	RCT	10	2328	NA	RR	Random	1.10（0.72，1.68）	0
Alexander Jarde，2018（12）	BMC Pregnancy Childbirth			Pregnant mothers (subgroup analysis)	Bifidobacterium and other probiotics	During pregnancy	Preterm birth < 37 weeks	inconsistent	RCT	7	1479	NA	RR	Random	1.21（0.75，1.96）	0
Alexander Jarde，2018（13）	BMC Pregnancy Childbirth			Pregnant mothers (subgroup analysis)	Streptococcus and other probiotics	During pregnancy	Preterm birth < 37 weeks	inconsistent	RCT	3	512	NA	RR	Random	1.81（0.80，4.10）	0
Alexander Jarde，2018（14）	BMC Pregnancy Childbirth			Pregnant mothers (subgroup analysis)	Lactobacillus and other probiotics	During pregnancy	Gestational age at birth (weeks)	inconsistent	RCT	8	1133	NA	MD	Random	0.07（ -0.09，0.23）	0
Alexander Jarde，2018（15）	BMC Pregnancy Childbirth			Pregnant mothers (subgroup analysis)	Bifidobacterium and other probiotics	During pregnancy	Gestational age at birth (weeks)	inconsistent	RCT	3	365	NA	MD	Random	0.30（0.03，0.57）	0
Alexander Jarde，2018（16）	BMC Pregnancy Childbirth			Pregnant mothers (subgroup analysis)	Streptococcus and other probiotics	During pregnancy	Gestational age at birth (weeks)	inconsistent	RCT	1	66	NA	MD	Random	0.40（ -0.10，0.90）	NA
Alexander Jarde，2018（17）	BMC Pregnancy Childbirth			Pregnant mothers (subgroup analysis)	Lactobacillus and other probiotics	During pregnancy	Birth weight (grams)	inconsistent	RCT	10	1608	NA	MD	Random	10.66（ -35.85，57.18）	0
Alexander Jarde，2018（18）	BMC Pregnancy Childbirth			Pregnant mothers (subgroup analysis)	Bifidobacterium and other probiotics	During pregnancy	Birth weight (grams)	inconsistent	RCT	5	840	NA	MD	Random	22.44（ -40.58，85.46）	0
Alexander Jarde，2018（19）	BMC Pregnancy Childbirth			Pregnant mothers (subgroup analysis)	Streptococcus and other probiotics	During pregnancy	Birth weight (grams)	inconsistent	RCT	1	66	NA	MD	Random	-65.00（ -301.73，171.73）	NA
Alexander Jarde，2018（20）	BMC Pregnancy Childbirth			Pregnant mothers (subgroup analysis)	Lactobacillus and other probiotics	During pregnancy	SGA（Small for gestational age）	inconsistent	RCT	3	318	NA	RR	Random	1.03（0.35，3.06）	50
Alexander Jarde，2018（21）	BMC Pregnancy Childbirth			Pregnant mothers (subgroup analysis)	Bifidobacterium and other probiotics	During pregnancy	SGA（Small for gestational age）	inconsistent	RCT	1	66	NA	RR	Random	11.00（0.63，191.27）	NA
Alexander Jarde，2018（22）	BMC Pregnancy Childbirth			Pregnant mothers (subgroup analysis)	Streptococcus and other probiotics	During pregnancy	SGA（Small for gestational age）	inconsistent	RCT	1	66	NA	RR	Random	11.00（0.63，191.27）	NA
Alexander Jarde，2018（23）	BMC Pregnancy Childbirth			Pregnant mothers (subgroup analysis)	Lactobacillus and other probiotics	During pregnancy	LGA（Large for gestational age）	inconsistent	RCT	3	316	NA	RR	Random	0.96（0.47，1.94）	0
Alexander Jarde，2018（24）	BMC Pregnancy Childbirth			Pregnant mothers (subgroup analysis)	Bifidobacterium and other probiotics	During pregnancy	LGA（Large for gestational age）	inconsistent	RCT	1	66	NA	RR	Random	0.67（0.12，3.73）	NA
Alexander Jarde，2018（25）	BMC Pregnancy Childbirth			Pregnant mothers (subgroup analysis)	Streptococcus and other probiotics	During pregnancy	LGA（Large for gestational age）	inconsistent	RCT	1	66	NA	RR	Random	0.67（0.12，3.74）	NA
Alexander Jarde，2018（26）	BMC Pregnancy Childbirth			Pregnant mothers (subgroup analysis)	Lactobacillus and other probiotics	During pregnancy	PPROM (Preterm premature rupture of the membranes)	inconsistent	RCT	2	366	NA	RR	Random	1.37（0.63，2.99）	0
Alexander Jarde，2018（27）	BMC Pregnancy Childbirth			Pregnant mothers (subgroup analysis)	Bifidobacterium and other probiotics	During pregnancy	PPROM (Preterm premature rupture of the membranes)	inconsistent	RCT	2	366	NA	RR	Random	1.37（0.63，2.99）	0
Alexander Jarde，2018（28）	BMC Pregnancy Childbirth			Pregnant mothers (subgroup analysis)	Streptococcus and other probiotics	During pregnancy	PPROM (Preterm premature rupture of the membranes)	inconsistent	RCT	2	366	NA	RR	Random	1.37（0.63，2.99）	0
Alexander Jarde，2018（29）	BMC Pregnancy Childbirth			Pregnant mothers (subgroup analysis)	Probiotics	During pregnancy	Preterm birth < 35 weeks	inconsistent	RCT	1	82	3	RR	Random	2.00（0.19，21.21）	NA
Alexander Jarde，2018（30）	BMC Pregnancy Childbirth			Pregnant mothers (subgroup analysis)	Probiotics	During pregnancy	Macrosomia (>4000g)	inconsistent	RCT	3	343	71	RR	Random	1.08（0.72，1.63）	0（0.57）
Alexander Jarde，2018（31）	BMC Pregnancy Childbirth			Pregnant mothers (subgroup analysis)	Probiotics	During pregnancy	Birth length（cm）	inconsistent	RCT	4	528	NA	MD	Random	0.22（ -0.23，0.68）	20（0.29）
Alexander Jarde，2018（32）	BMC Pregnancy Childbirth			Pregnant mothers (subgroup analysis)	Probiotics	During pregnancy	Ponderal index (kg/m³)	inconsistent	RCT	1	136	NA	MD	Random	0.50（ -0.66，1.66）	NA
Alexander Jarde，2018（33）	BMC Pregnancy Childbirth			Pregnant mothers (subgroup analysis)	Probiotics	During pregnancy	Head circumference (cm)	inconsistent	RCT	3	348	NA	MD	Random	0.02（ -0.33，0.36）	0（0.78）
Alexander Jarde，2018（34）	BMC Pregnancy Childbirth			Pregnant mothers (subgroup analysis)	Probiotics	During pregnancy	Incidence of NICU admission	inconsistent	RCT	3	377	49	RR	Random	1.03（0.62，1.72）	0（0.80）
Alexander Jarde，2018（35）	BMC Pregnancy Childbirth			Pregnant mothers (subgroup analysis)	Probiotics	During pregnancy	Incidence of Caesarean section	inconsistent	RCT	9	1208	274	RR	Random	0.83（0.67，1.04）	9（0.36）
Alexander Jarde，2018（36）	BMC Pregnancy Childbirth			Pregnant mothers (subgroup analysis)	Probiotics	Until end of pregnancy	Preterm birth < 34 weeks	inconsistent	RCT	1	231	1	RR	Random	1.40（0.06，33.87）	NA
Alexander Jarde，2018（37）	BMC Pregnancy Childbirth			Pregnant mothers (subgroup analysis)	Probiotics	Not until the end of the pregnancy	Preterm birth < 34 weeks	inconsistent	RCT	4	786	8	RR	Random	0.98（0.25，3.85）	0（0.63）
Alexander Jarde，2018（38）	BMC Pregnancy Childbirth			Pregnant mothers (subgroup analysis)	Probiotics	Until end of pregnancy	Preterm birth < 37 weeks	inconsistent	RCT	5	1260	45	RR	Random	0.94（0.53，1.68）	0（0.68）
Alexander Jarde，2018（39）	BMC Pregnancy Childbirth			Pregnant mothers (subgroup analysis)	Probiotics	Not until the end of the pregnancy	Preterm birth < 37 weeks	inconsistent	RCT	6	1224	45	RR	Random	1.24（0.69，2.25）	0（0.69）
Alexander Jarde，2018（40）	BMC Pregnancy Childbirth			Pregnant mothers (subgroup analysis)	Probiotics	Until end of pregnancy	Gestational age at birth (weeks)	inconsistent	RCT	7	990	NA	MD	Random	0.11（ -0.06，0.28）	0（0.68）
Alexander Jarde，2018（41）	BMC Pregnancy Childbirth			Pregnant mothers (subgroup analysis)	Probiotics	Not until the end of the pregnancy	Gestational age at birth (weeks)	inconsistent	RCT	1	1133	NA	MD	Random	-0.30（ -0.81，0.21）	0（0.51）
Alexander Jarde，2018（42）	BMC Pregnancy Childbirth			Pregnant mothers (subgroup analysis)	Probiotics	Until end of pregnancy	Birth weight (grams)	inconsistent	RCT	8	1412	NA	MD	Random	16.99（ -32.46，66.43）	0（0.63）
Alexander Jarde，2018（43）	BMC Pregnancy Childbirth			Pregnant mothers (subgroup analysis)	Probiotics	Not until the end of the pregnancy	Birth weight (grams)	inconsistent	RCT	2	196	NA	MD	Random	-40.03（ -35.85，57.18）	11（0.29）
Alexander Jarde，2018（44）	BMC Pregnancy Childbirth			Pregnant mothers (subgroup analysis)	Probiotics	Until end of pregnancy	SGA（Small for gestational age）	inconsistent	RCT	2	180	19	RR	Random	2.27（0.26，20.12）	57（0.13）
Alexander Jarde，2018（45）	BMC Pregnancy Childbirth			Pregnant mothers (subgroup analysis)	Probiotics	Not until the end of the pregnancy	SGA（Small for gestational age）	inconsistent	RCT	1	138	16	RR	Random	0.54（0.20，1.47）	NA
Alexander Jarde，2018（46）	BMC Pregnancy Childbirth			Pregnant mothers (subgroup analysis)	Probiotics	Until end of pregnancy	LGA（Large for gestational age）	inconsistent	RCT	2	180	15	RR	Random	0.90（0.34，2.39）	0（0.68）
Alexander Jarde，2018（47）	BMC Pregnancy Childbirth			Pregnant mothers (subgroup analysis)	Probiotics	Not until the end of the pregnancy	LGA（Large for gestational age）	inconsistent	RCT	1	136	13	RR	Random	1.02（0.36，2.89）	NA
Alexander Jarde，2018（48）	BMC Pregnancy Childbirth			Pregnant mothers (subgroup analysis)	Probiotics	Until end of pregnancy	PPROM (Preterm premature rupture of the membranes)	inconsistent	RCT	1	66	10	RR	Random	1.00（0.32，3.13）	NA
Alexander Jarde，2018（49）	BMC Pregnancy Childbirth			Pregnant mothers (subgroup analysis)	Probiotics	Not until the end of the pregnancy	PPROM (Preterm premature rupture of the membranes)	inconsistent	RCT	1	300	14	RR	Random	1.80（0.62，5.25）	NA		Probiotic administration in early life, atopy, and asthma: a meta-analysis of clinical trials.
Meghan B Azad，2013 (1)	BMJ		BF	Pregnant and lactating mothers	Probiotics	Pregnancy, lactation	Incidence of asthma	4 months	RCT	1	＜415	＜415	RR	Fixed	0.64（0.27，1.54）	NA		Probiotic supplementation during pregnancy or infancy for the prevention of asthma and wheeze: systematic review and meta-analysis.
Meghan B Azad，2013 (2)	BMJ		No limitation	Pregnant mothers	L rhamnosus GG	pregnancy	Incidence of wheeze	1 month	RCT	1	＜250	＜250	RR	Fixed	0.93（0.59，1.48）	NA
Meghan B Azad，2013 (3)	BMJ			Pregnant mothers, infants/infants and lactating mothers	Pobiotics	Pregnancy, infancy/infancy and lactation	Incidence of wheeze	inconsistent	RCT	3			RR	Random	0.96 (0.83, 1.11)	0
Meghan B Azad，2013 (4)	BMJ		No limitation	Pregnant mothers	L rhamnosus GG	pregnancy	Incidence of wheeze	1 month	RCT	1	＜415	＜415	RR	Fixed	0.93（0.59，1.48）	NA
Meghan B Azad，2013 (5)	BMJ			Pregnant mothers, infants/infants and lactating mothers	Probiotics	Pregnancy, infancy/infancy and lactation	Incidence of wheeze	inconsistent	RCT	3			RR		0.96 (0.83, 1.11)	0
Lin Li，2019（1）	American Journal of Clinical Dermatology			Pregnant mothers	LGG	Only during pregnancy	Occurance of atopic dermatitis	4 weeks	RCT	1	210	78	OR	Random	0.66（0.37，1.15）	NA	same	Probiotic Supplementation for Prevention of Atopic Dermatitis in Infants and Children: A Systematic Review and Meta-analysis
Lin Li，2019（2）	American Journal of Clinical Dermatology			Pregnant mothers and infants	Probiotics	During pregnancy and infancy	Occurance of atopic dermatitis	inconsistent	RCT+CC（controlled cohort trials）	19	5458	1820	OR	Random	0.67（0.54，0.82）	61（0.0002）
Lin Li，2019（3）	American Journal of Clinical Dermatology			Pregnant mothers and infants	Probiotics	During pregnancy and infancy	Occurance of atopic dermatitis	inconsistent	CC	1	125	17	OR	Random	0.30（0.11，0.88）	NA
Lin Li，2019（4）	American Journal of Clinical Dermatology			Pregnant mothers and infants	L. reuteri （only）	During pregnancy and infancy	Occurance of atopic dermatitis	pregnancy：4weeks，infancy：12months	RCT	2	372	103	OR	Fixed	1.12（0.71，1.78）	0（0.91）
Lin Li，2019（5）	American Journal of Clinical Dermatology			Pregnant mothers and infants	Mixtures including Lactobacillus	During pregnancy and infancy	Occurance of atopic dermatitis	inconsistent	RCT	15	4636	1578	OR	Random	0.64（0.51，0.81）	62（0.0007）
Lin Li，2019（6）	American Journal of Clinical Dermatology			Pregnant mothers and infants	B. lactis	During pregnancy and infancy	Occurance of atopic dermatitis	inconsistent	RCT	1	317	81	OR	Fixed	0.85（0.52，1.42）	NA
Lin Li，2019（7）	American Journal of Clinical Dermatology			Pregnant mothers and infants	Mixtures including B. lactis	During pregnancy and infancy	Occurance of atopic dermatitis	inconsistent	RCT	4	1076	433	OR	Random	0.65（0.41，1.03）	62（0.05）
Lin Li，2019（8）	American Journal of Clinical Dermatology			Pregnant mothers and infants	Mixtures including B. bifidum	During pregnancy and infancy	Occurance of atopic dermatitis	inconsistent	RCT	3	602	239	OR	Random	0.65（0.32，1.32）	66（0.05）
Lin Li，2019（9）	American Journal of Clinical Dermatology			Pregnant mothers and infants	Mixtures including PFS（Propionibacterium freudenreichii ssp. shermanii JS）	During pregnancy and infancy	Occurance of atopic dermatitis	inconsistent	RCT	3	1947	703	OR	Fixed	0.80（0.66，0.96）	0（0.77）
Karaponi Am Okesene-Gafa，2020（1）	The Cochrane database of systematic reviews			Pregnant mothers with GDM	Probiotics	During pregnancy	Caesarean	inconsistent	RCT	3	267	82	RR	Random	0.64（0.30，1.35）	69（0.04）	Hypertensive disorders, Postpartum haemorrhage, Weight gain during pregnancy, Total gestational weight gain, Glycaemic control, Relevant biomarker, Use of additional pharmacotherapy.	Probiotic treatment for women with gestational diabetes to improve maternal and infant health and well-being.
Karaponi Am Okesene-Gafa，2020（2）	The Cochrane database of systematic reviews			Pregnant mothers with GDM	Probiotics	During pregnancy	LGA（Large for gestational age）	inconsistent	RCT	2	174	24	RR	Fixed	0.73（0.35，1.52）	0（0.42）
Karaponi Am Okesene-Gafa，2020（3）	The Cochrane database of systematic reviews			Pregnant mothers with GDM	Probiotics	During pregnancy	Induction of labour	inconsistent	RCT	1	127	34	RR	Fixed	1.33（0.74，2.37）	NA
Karaponi Am Okesene-Gafa，2020（4）	The Cochrane database of systematic reviews			Pregnant mothers with GDM	Probiotics	During pregnancy	Gestational age at birth (days)	inconsistent	RCT	3	267	NA	MD	Fixed	1.37（ -1.33，4.07）	0（0.84）
Karaponi Am Okesene-Gafa，2020（5）	The Cochrane database of systematic reviews			Pregnant mothers with GDM	Probiotics	During pregnancy	Preterm birth	inconsistent	RCT	2	120	4	RR	Fixed	1.00（0.18，5.59）	0（0.37）
Karaponi Am Okesene-Gafa，2020（6）	The Cochrane database of systematic reviews			Pregnant mothers with GDM	Probiotics	During pregnancy	Macrosomia (> 4000 g)	inconsistent	RCT	3	267	42	RR	Fixed	0.84，（0.50，1.43）	48（0.14）
Karaponi Am Okesene-Gafa，2020（7）	The Cochrane database of systematic reviews			Pregnant mothers with GDM	Probiotics	During pregnancy	SGA（Small for gestational age）	inconsistent	RCT	1	114	14	RR	Fixed	1.04（0.39，2.76）	NA
Karaponi Am Okesene-Gafa，2020（8）	The Cochrane database of systematic reviews			Pregnant mothers with GDM	Probiotics	During pregnancy	Birthweight (g)	inconsistent	RCT	4	324	NA	MD	Fixed	-79.14（ -183.00，24.73）	0（0.59）
Karaponi Am Okesene-Gafa，2020（9）	The Cochrane database of systematic reviews			Pregnant mothers with GDM	Probiotics	During pregnancy	Head circumference (cm)	inconsistent	RCT	3	249	NA	MD	Fixed	-0.02（ -0.52，0.48）	0（0.71）
Karaponi Am Okesene-Gafa，2020（10）	The Cochrane database of systematic reviews			Pregnant mothers with GDM	Probiotics	During pregnancy	Neonatal Length (cm)	inconsistent	RCT	3	248	NA	MD	Fixed	-0.35（ -1.03，0.33）	0（0.67）
Karaponi Am Okesene-Gafa，2020（11）	The Cochrane database of systematic reviews			Pregnant mothers with GDM	Probiotics	During pregnancy	Infant hypoglycemia requiring treatment (variously defined)	inconsistent	RCT	3	177	22	RR	Fixed	0.85（0.39，1.84）	0（0.75）
Karaponi Am Okesene-Gafa，2020（12）	The Cochrane database of systematic reviews			Pregnant mothers with GDM	Probiotics	During pregnancy	Hyperbilirubinemia	inconsistent	RCT	2	120	20	RR	Fixed	0.18（0.05，0.57）	0（0.52）
Karaponi Am Okesene-Gafa，2020（13）	The Cochrane database of systematic reviews			Pregnant mothers with GDM	Probiotics	During pregnancy	Relevant infant biomarker's associated with intervention (cord C peptide)	inconsistent	RCT	1	100	NA	MD	Fixed	-0.05（-0.44，0.34）	NA
Karaponi Am Okesene-Gafa，2020（14）	The Cochrane database of systematic reviews			Pregnant mothers with GDM	Probiotics	During pregnancy	Admission to NICU	inconsistent	RCT	2	202	38	RR	Random	1.71（0.45，6.53）	66（0.09）
Saeed Baradwan, 2023（1）	European journal of obstetrics, gynecology, and reproductive biology			Pregnant women who were presented with PPROM between 24 and 34 weeks of gestation	Probiotics	During pregnancy	Gestational age at birth	inconsistent	RCT	4	339	NA	MD	Random	1.57（0.31，2.83）	78（0.003）	same	Vaginal probiotics as an adjunct to antibiotic prophylaxis in the management of preterm premature rupture of membranes: A systematic review and meta-analysis of randomized controlled trials.
Saeed Baradwan, 2023（2）	European journal of obstetrics, gynecology, and reproductive biology			Pregnant women who were presented with PPROM between 24 and 35 weeks of gestation	Probiotics	During pregnancy	Latency period duration	inconsistent	RCT	3	136	NA	MD	Fixed	3.34（2.36，4.33）	31（0.24）
Saeed Baradwan, 2023（3）	European journal of obstetrics, gynecology, and reproductive biology			Pregnant women who were presented with PPROM between 24 and 36 weeks of gestation	Probiotics	During pregnancy	NICU admission	inconsistent	RCT	3	279	84	RR	Fixed	0.49（0.33，0.72）	0（0.77）
Saeed Baradwan, 2023（4）	European journal of obstetrics, gynecology, and reproductive biology			Pregnant women who were presented with PPROM between 24 and 37 weeks of gestation	Probiotics	During pregnancy	Birth weight	inconsistent	RCT	4	339	NA	MD	Fixed	190.86（67.40，314.32）	51（0.11）
Saeed Baradwan, 2023（5）	European journal of obstetrics, gynecology, and reproductive biology			Pregnant women who were presented with PPROM between 24 and 38 weeks of gestation	Probiotics	During pregnancy	Duration of staying in the NICU	inconsistent	RCT	4	339	NA	MD	Random	-3.08(-5.99,-0.18）	85（0.0002）
Saeed Baradwan, 2023（6）	European journal of obstetrics, gynecology, and reproductive biology			Pregnant women who were presented with PPROM between 24 and 39 weeks of gestation	Probiotics	During pregnancy	Neonatal sepsis	inconsistent	RCT	3	272	47	RR	Fixed	0.75（0.44，1.26）	0（0.91）
Saeed Baradwan, 2023（7）	European journal of obstetrics, gynecology, and reproductive biology			Pregnant women who were presented with PPROM between 24 and 40 weeks of gestation	Probiotics	During pregnancy	RDS（respiratory distress syndrome）	inconsistent	RCT	3	272	66	RR	Fixed	0.77（0.51，1.16）	0（0.49）
Wen Jiang，2020（1）	Pediatric Drugs			Pregnant mothers and infants	Probiotics	During pregnancy and infancy	Incidence of atopic dermatitis（prevention）	inconsistent	RCT	8	1340	748	RR	Random	0.71（0.58，0.86）	18（0.0006）	same	The Role of Probiotics in the Prevention and Treatment of Atopic Dermatitis in Children: An Updated Systematic Review and Meta-Analysis of Randomized Controlled Trials
Wen Jiang，2020（2）	Pediatric Drugs			Pregnant mothers	Probiotics	Only during pregnancy	Incidence of atopic dermatitis（prevention）	inconsistent	RCT	4	886	484	RR	Random	0.54（0.38，0.78）	68（0.001）
Wen Jiang，2020（3）	Pediatric Drugs			Pregnant and/or lactating mothers and infants	Probiotics	Pregnant and infancy with/without lactation using probiotics	Incidence of atopic dermatitis（prevention）	＞6 months	RCT	9	1743	951	RR	Random	0.73（0.61，0.87）	12（0.0003）
Shuya Sun，2022（1）	Journal of Dermatological Treatment			Pregnant mothers and infants at high risk of allergic disease（high risk: at least one parent or older sibling of the enrolling infants who had doctor-diagnosed allergic disease）	Probiotics	Pregnancy and infancy	Incidence of infant eczema（prevention）	inconsistent	RCT	7	2076	840	OR	Random	0.74（0.57，0.97）	37（0.15）	same	The prevention effect of probiotics against eczema in children: an update systematic review and meta-analysis
Shuya Sun，2022（2）	Journal of Dermatological Treatment			Pregnant mothers at high risk of allergic disease	Probiotics	Only during pregnancy	Incidence of infant eczema（prevention）	inconsistent	RCT	5	1027	362	OR	Random	0.39（0.19，0.78）	84（0.0001）
Shuya Sun，2022（3）	Journal of Dermatological Treatment			Pregnant mothers and infants at high risk of allergic disease	Probiotics	Pregnancy and infancy	Incidence of atopic eczema（prevention）	inconsistent	RCT	3	567	88	OR	Random	0.73（0.40，1.35）	37（0.20）
Shuya Sun，2022（4）	Journal of Dermatological Treatment			Pregnant mothers at high risk of allergic disease	Probiotics	Only during pregnancy	Incidence of atopic eczema（prevention）	inconsistent	RCT	3	626	134	OR	Random	0.61（0.41，0.91）	0（0.37_)
Shuya Sun，2022（5）	Journal of Dermatological Treatment			Pregnant mothers with/without infants at high risk of allergic disease	Probiotics	During pregnancy with/without infancy	Incidence of atopic eczema（prevention）	inconsistent	RCT	6	1193	222	OR	Random	0.66（0.48，0.91）	8（0.37）
Shuya Sun，2022（6）	Journal of Dermatological Treatment			Pregnant mothers with/without infants at high risk of allergic disease		During pregnancy with/without infancy	Incidence of atopic eczema（prevention）	inconsistent	RCT	3	431	96	OR	Random	0.97（0.62，1.54）	0（0.98）
Shuya Sun，2022（7）	Journal of Dermatological Treatment			Pregnant mothers with/without infants at high risk of allergic disease		During pregnancy with/without infancy	Incidence of atopic eczema（prevention）	inconsistent	RCT	3	762	126	OR	Random	0.48（0.32，0.72）	0（0.89）
Shuya Sun，2022（8）	Journal of Dermatological Treatment			Pregnant mothers at high risk of allergic disease	Probiotics	Only during pregnancy	Incidence of atopic eczema（prevention）follow up≤ 1 year old（infant）	inconsistent	RCT	2	348	57	OR	Random	0.76（0.43，1.35）	0（0.32）
Shuya Sun，2022（9）	Journal of Dermatological Treatment			Pregnant mothers with/without infants at high risk of allergic disease	Probiotics	During pregnancy with/without infancy	Incidence of atopic eczema（prevention）follow up＞ 1 year old（infant）	inconsistent	RCT	4	485	165	OR	Random	0.6（0.41，0.98）	27（0.25）
Annie McDougall，2024	American journal of obstetrics & gynecology MFM			Pregnant mothers	Lactobacillus and other probiotics	During pregnancy	Preterm birth < 34 weeks' gestation	inconsistent	RCT	3	1027	13	RR	Random	1.15（0.37，3.52）	0（0.43）	Preeclampsia, maternal mortality, GDM, adverse events, Gestational hypertension, bacterial vaginosis, ICU admission, maternal sepsis, haemorrhage, birth and neonatal outcomes excluded because of short intervention duarion(＜2 weeks）	The effects of probiotics administration during pregnancy on preeclampsia and associated maternal, fetal, and newborn outcomes: a systematic review and meta-analysis.
Feina Wang，2023（1）	Translational Pediatrics			Pregnant mothers and lactating mothers/infants	Probiotics	During pregnancy and lactation/infancy	Incidence of atopic dermatitis	inconsistent	RCT	12	NA	NA	RR	Random	0.65（0.49，0.86）	49.3（0.027）	same	The effect of probiotics in the prevention of atopic dermatitis in children: a systematic review and meta-analysis
Feina Wang，2023（2）	Translational Pediatrics			Pregnant with/without lactating mothers	Probiotics	During pregnancy with/without lactation	Incidence of atopic dermatitis	inconsistent	RCT	7	NA	NA	RR	Random	0.69（0.38，1.26）	79.7（0）
Feina Wang，2023（3）	Translational Pediatrics			Pregnant mothers and lactating mothers/infants	Probitoics	During pregnancy and lactation/infancy	Incidence of atopic dermatitis	inconsistent	RCT	18	NA	NA	RR	Random	0.64（0.49，0.85）	66.6（0）
Feina Wang，2023（4）	Translational Pediatrics			Pregnant mothers	Lactobacillus rhamnosus	Only during pregnancy	Incidence of atopic dermatitis（1 year old）	4 weeks	RCT	1	250	89	RR	Fixed	0.93（0.46，1.88）	0
Feina Wang，2023（5）	Translational Pediatrics			Pregnant and lactating mothers	Bifidobacterium	During pregnancy and lactation	Incidence of atopic dermatitis（2 years old）	inconsistent	RCT	1	NA	NA	RR	Fixed	0.58（0.22，1.57）	0
M Panduru，2015	Journal of the European Academy of Dermatology and Venereology			Pregnant mothers	Lactobacillus rhamnosus	Only during pregnancy	Incidence of atopic dermatitis（prevention）	4 weeks	RCT	1	250	89	OR	Fixed	0.66（0.57，0.77）	NA（0.15）	same	Probiotics and primary prevention of atopic dermatitis: a meta-analysis of randomized controlled studies
Xiajing Chu，2022	Clinical nutrition ESPEN			Pregnant with/without lactating mothers overweight or obese	Lactobacillus and other probiotics	During pregnancy with/without lactation	Neonatal birth weight	inconsistent	RCT	5	1048	NA	WMD	Fixed	28.47（-34.80，91.73）	4.5（0.381）	GDM, Excess gestational weight gain, Preeclampsia including superimposed on pregnant women, Markers of insulin metabolism, adverse events(not reported)
Sarah J Davidson，2021（1）	The Cochrane database of systematic reviews			Pregnant mothers with/without postpartum	Probiotics	During pregnant with/without postpartum	Caesarean section	inconsistent	RCT	6	1520	433	RR	Fixed	1.00（0.86，1.17）	0（0.89）	GDM, Hypertensive disorders of pregnancy, Preeclampsia, Postpartum ha'emorrhage, Weight gain during pregnancy, blood glucose and relative indicators	Probiotics for preventing gestational diabetes.
Sarah J Davidson，2021（2）	The Cochrane database of systematic reviews			Pregnant mothers	Probiotics（< 5 billion CFU）	During pregnancy	Caesarean section	inconsistent	RCT	2	547	198	RR	Fixed	0.91（0.73，1.14）	0（0.83）
Sarah J Davidson，2021（3）	The Cochrane database of systematic reviews			Pregnant mothers with/without postpartum	Probiotics（＞ 5 billion CFU）	During pregnant with/without postpartum	Caesarean section	inconsistent	RCT	4	973	235	RR	Fixed	1.09（0.87，1.36）	0（0.96）
Sarah J Davidson，2021（4）	The Cochrane database of systematic reviews			Pregnant mothers with/without postpartum	Lactobacillus rhamnosus + Bifidobacterium animalis	During pregnant with/without postpartum	Caesarean section	inconsistent	RCT	4	977	280	RR	Fixed	0.98（0.81，1.19）	0（0.73）
Sarah J Davidson，2021（5）	The Cochrane database of systematic reviews			Pregnant mothers and postpartum	Lactobacillus rhamnosus	During pregnant and postpartum	Caesarean section	inconsistent	RCT	1	407	108	RR	Fixed	1.09（0.79，1.51）	NA
Sarah J Davidson，2021（6）	The Cochrane database of systematic reviews			Pregnant mothers with obesity （30.0-39.9 kg/m²）	Lactobacillus salivarius	During pregnancy	Caesarean section	5 weeks	RCT	1	136	45	RR	Fixed	0.95（0.59，1.55）	NA
Sarah J Davidson，2021（7）	The Cochrane database of systematic reviews			Pregnant with/without postpartum mothers	Probiotics	During pregnant with/without postpartum （Started early pregnancy）	Caesarean section	inconsistent	RCT	5	1384	388	RR	Fixed	1.01（0.86，1.19）	0（0.81）
Sarah J Davidson，2021（8）	The Cochrane database of systematic reviews			Pregnant mothers with obesity （30.0-39.9 kg/m²）	Lactobacillus salivarius	During pregnancy（Started ≥ 20 weeks' gestation）	Caesarean section	5 weeks	RCT	1	136	45	RR	Fixed	0.95（0.59，1.55）	NA
Sarah J Davidson，2021（9）	The Cochrane database of systematic reviews			Pregnant with/without postpartum mothers	Probiotics	During pregnancy with/without postpartum	LGA（Large for gestational age）	inconsistent	RCT	4	919	131	RR	Fixed	0.99（0.72，1.36）	0（0.92）
Sarah J Davidson，2021（10）	The Cochrane database of systematic reviews			Pregnant mothers	Probiotics（< 5 billion CFU）	During pregnancy	LGA（Large for gestational age）	inconsistent	RCT	2	509	78	RR	Fixed	1.08（0.72，1.62）	0（0.91）
Sarah J Davidson，2021（11）	The Cochrane database of systematic reviews			Pregnant with/without postpartum mothers	Probitoics（> 5 billion CFU）	During pregnancy with/without postpartum	LGA（Large for gestational age）	inconsistent	RCT	2	410	53	RR	Fixed	0.88（0.53，1.46）	0（0.75）
Sarah J Davidson，2021（12）	The Cochrane database of systematic reviews			Pregnant with/without postpartum mothers	Lactobacillus rhamnosus + Bifidobacterium animalis	During pregnancy with/without postpartum	LGA（Large for gestational age）	inconsistent	RCT	3	783	118	RR	Fixed	0.99（0.71，1.38）	0（0.79）
Sarah J Davidson，2021（13）	The Cochrane database of systematic reviews			Pregnant mothers with obesity （30.0-39.9 kg/m²）	Lactobacillus salivarius	During pregnancy	LGA（Large for gestational age）	5 weeks	RCT	1	136	13	RR	Fixed	1.02（0.36，2.89）	NA
Sarah J Davidson，2021（14）	The Cochrane database of systematic reviews			Pregnant with/without postpartum mothers	Probiotics	During pregnant with/without postpartum （Started early pregnancy）	LGA（Large for gestational age）	inconsistent	RCT	3	783	118	RR	Fixed	0.99（0.71，1.38）	0（0.79）
Sarah J Davidson，2021（15）	The Cochrane database of systematic reviews			Pregnant mothers with obesity （30.0-39.9 kg/m²）	Lactobacillus salivarius	During pregnancy	LGA（Large for gestational age）	5 weeks	RCT	1	136	13	RR	Fixed	1.02（0.36，2.89）	NA
Sarah J Davidson，2021（16）	The Cochrane database of systematic reviews			Pregnant with/without postpartum mothers	Probiotics	During pregnancy with/without postpartum	Perinatal mortality (stillbirth and neonatal mortality)	inconsistent	RCT	3	709	1	RR	Fixed	0.33（0.01，8.02）	NA
Sarah J Davidson，2021（17）	The Cochrane database of systematic reviews			Pregannt mothers	Probiotics	During pregnancy	Mortality or morbidity composite	inconsistent	RCT	2	623	32	RR	Fixed	0.69（0.36，1.35）	0（0.80）
Sarah J Davidson，2021（18）	The Cochrane database of systematic reviews			Pregnant mothers	Probiotics	During pregnancy	Induction of labour	inconsistent	RCT	2	544	173	RR	Fixed	1.08（0.85，1.39）	23（0.26）
Sarah J Davidson，2021（19）	The Cochrane database of systematic reviews			Pregnant and postpartum mothers	Probiotics	During pregnancy and postpartum	Breastfeeding at 6 months	inconsistent	RCT	2	552	441	RR	Fixed	1.08（0.77，1.50）	0（0.41）
Sarah J Davidson，2021（20）	The Cochrane database of systematic reviews			Pregnant with/without postpartum mothers	Probiotics	During pregnancy with/without postpartum	Stillbirth	inconsistent	RCT	3	1128	6	RR	Fixed	0.59（0.14，2.46）	0（0.76）
Sarah J Davidson，2021（22）	The Cochrane database of systematic reviews			Pregnant with/without postpartum mothers	Probiotics	During pregnancy with/without postpartum	Gestational age at birth (weeks)	inconsistent	RCT	5	1073	NA	MD	Fixed	0.01（-0.19，0.21）	26（0.25）
Sarah J Davidson，2021（23）	The Cochrane database of systematic reviews			Pregnant with/without postpartum mothers	Probiotics	During pregnancy with/without postpartum	Preterm birth	inconsistent	RCT	6	1484	82	RR	Fixed	1.32（0.86，2.01）	0（0.61）
Sarah J Davidson，2021（24）	The Cochrane database of systematic reviews			Pregnant with/without postpartum mothers	Probiotics	During pregnancy with/without postpartum	Macrosomia	inconsistent	RCT	3	952	175	RR	Fixed	1.13（0.86，1.48）	20（0.29）
Sarah J Davidson，2021（25）	The Cochrane database of systematic reviews			Pregnant with/without postpartum mothers	Probiotics	During pregnancy with/without postpartum	SGA（Small for gestational age）	inconsistent	RCT	3	814	59	RR	Fixed	0.51（0.30，0.85）	0（0.60）
Sarah J Davidson，2021（26）	The Cochrane database of systematic reviews			Pregnant with/without postpartum mothers	Probiotics	During pregnancy with/without postpartum	Birthweight (g)	inconsistent	RCT	6	1524	NA	MD	Random	26.87（-49.52，103.26）	42（0.12）
Sarah J Davidson，2021（27）	The Cochrane database of systematic reviews			Pregnant with/without postpartum mothers	Probiotics	During pregnancy with/without postpartum	Head circumference (cm)	inconsistent	RCT	3	789	NA	MD	Fixed	-0.04（-0.27，0.18）	21（0.28）
Sarah J Davidson，2021（28）	The Cochrane database of systematic reviews			Pregnant with/without postpartum mothers	Probiotics	During pregnancy with/without postpartum	Length（cm）	inconsistent	RCT	3	786	NA	MD	Random	0.02（-0.54，0.59）	59（0.09）
Sarah J Davidson，2021（29）	The Cochrane database of systematic reviews			Pregnant with/without postpartum mothers	Probiotics	During pregnancy with/without postpartum	Ponderal index (kg/m3)	inconsistent	RCT	2	539	NA	MD	Fixed	0.25（-0.21，0.70）	0（0.64）
Sarah J Davidson，2021（30）	The Cochrane database of systematic reviews			Pregnant mothers with obesity BMI≥30 kg/m²	Probiotics	During pregnancy	Adiposity – fat mass (kg)	inconsistent	RCT	1	110	NA	MD	Fixed	-0.04（-0.12，0.04）	NA
Sarah J Davidson，2021（31）	The Cochrane database of systematic reviews			Pregnant mothers BMI＞25 kg/m²	Probiotics	During pregnancy	Adiposity – % fat	inconsistent	RCT	1	210	NA	MD	Fixed	-0.10（-1.19，0.99）	NA
Sarah J Davidson，2021（32）	The Cochrane database of systematic reviews			Pregnant with/without postpartum mothers	Probiotics	During pregnancy with/without postpartum	Hypoglycaemia	inconsistent	RCT	2	586	84	RR	Random	1.15（0.69，1.92）	37（0.21）
Sarah J Davidson，2021（33）	The Cochrane database of systematic reviews			Pregnant with/without postpartum mothers	Probiotics	During pregnancy with/without postpartum	Hyperbilirubinaemia	inconsistent	RCT	2	593	95	RR	Fixed	0.95（0.66，1.38）	10（0.29）
Sarah J Davidson，2021（34）	The Cochrane database of systematic reviews			Pregnant and postpartum mothers	Probiotics	During pregnancy and postpartum	Infant weight gain (g/month) （at 0-6 months）	inconsistent	RCT	1	162	NA	MD	Fixed	-3.00（-53.07，47.07）	NA
Sarah J Davidson，2021（35）	The Cochrane database of systematic reviews			Pregnant and postpartum mothers	Probiotics	During pregnancy and postpartum	Infant weight gain (g/month) （at 6-12 months）	inconsistent	RCT	1	162	NA	MD	Fixed	27.00（-0.76，54.76）	NA
Sarah J Davidson，2021（36）	The Cochrane database of systematic reviews			Pregnant and postpartum mothers	Probiotics	During pregnancy and postpartum	Infant weight gain (g/month) （at 12-24 months）	inconsistent	RCT	1	130	NA	MD	Fixed	-19.00（-42.62，4.62）	NA
Sarah J Davidson，2021（37）	The Cochrane database of systematic reviews			Pregnant and postpartum mothers	Probiotics	During pregnancy and postpartum	Infant height (cm/month) （at 0-6 months）	inconsistent	RCT	1	156	NA	MD	Fixed	-0.05（-0.15，0.05）	NA
Sarah J Davidson，2021（38）	The Cochrane database of systematic reviews			Pregnant and postpartum mothers	Probiotics	During pregnancy and postpartum	Infant height (cm/month) （at 6-12 months）	inconsistent	RCT	1	156	NA	MD	Fixed	0.02（-0.04，0.08）	NA
Sarah J Davidson，2021（39）	The Cochrane database of systematic reviews			Pregnant and postpartum mothers	Probiotics	During pregnancy and postpartum	Infant height (cm/month) （at 12-24 months)	inconsistent	RCT	1	130	NA	MD	Fixed	0.01（-0.04，0.06）	NA
Sarah J Davidson，2021（40）	The Cochrane database of systematic reviews			Pregnant and postpartum mothers	Probiotics	During pregnancy and postpartum	Infant head circumference – 6 months (cm)	inconsistent	RCT	1	119	NA	MD	Fixed	0.30（-0.26，0.86）	NA
Sarah J Davidson，2021（41）	The Cochrane database of systematic reviews			Pregnant and postpartum mothers	Probiotics	During pregnancy and postpartum	Infant mean blood pressure – 6 months (mmHg)	inconsistent	RCT	1	114	NA	MD	Fixed	-1.00（-4.19，2.19）	NA
Sarah J Davidson，2021（42）	The Cochrane database of systematic reviews			Pregnant and postpartum mothers	Probiotics	During pregnancy and postpartum	32–33 split proinsulin > 85th percentile – 6 months	inconsistent	RCT	1	131	13	RR	Fixed	0.95（0.34，2.69）	NA
Sarah J Davidson，2021（43）	The Cochrane database of systematic reviews			Pregnant with/without postpartum mothers	Probiotics	During pregnancy with/without postpartum	NICU admission	inconsistent	RCT	5	1354	192	RR	Fixed	0.97（0.75，1.26）	0（0.89）
G Zuccotti，2015（1）	Allergy			Pregnant and postpartum mothers	Probiotic mixture	During pregnancy and postpartum	Infant eczema	inconsistent	RCT	9	939	350	RR	Random	0.54（0.43，0.68）	38（0.12）	same	Probiotics for prevention of atopic diseases in infants: Systematic review and meta-analysis
G Zuccotti，2015（2）	Allergy			Pregnant and postpartum mothers	Bifidobacteria	During pregnancy and postpartum	Infant eczema	inconsistent	RCT	3	868	270	RR	Random	0.89（0.73，1.08）	0（0.95）
G Zuccotti，2015（3）	Allergy			Pregnant and postpartum mothers	Probiotics	During pregnancy and postpartum	Infant eczema of 24 months of age	inconsistent	RCT	11	1699	559	RR	Random	0.70（0.54，0.91）	71（0.0001）
G Zuccotti，2015（4）	Allergy			Pregnant and postpartum mothers	Probiotics	During pregnancy and postpartum	Rhinoconjunctivitis	inconsistent	RCT	5	NA	NA	RR	Random	0.91（0.67，1.23）	NA
Guo-Qiang Zhang ，2016 （1）	Medicine			Pregnant，postpartum mothers/infants （postnatal：directly to infants or via breastfeeding）	Probiotics	Pregnancy，lactation/infancy	Atopic sensitization	inconsistent	RCT	12	2085	439	RR	Random	0.78（0.66，0.92）	0（0.90）	same	Probiotics for Prevention of Atopy and Food Hypersensitivity in Early Childhood: A PRISMA-Compliant Systematic Review and Meta-Analysis of Randomized Controlled Trials.
Guo-Qiang Zhang ，2016 （2）	Medicine			Pregnant mothers	L.rhamnosus GG	Pregnancy	Atopic sensitization	4 weeks	RCT	1	208	68	RR	Random	1.00（0.68，1.48）	NA
Guo-Qiang Zhang ，2016 （3）	Medicine			Mothers	Probiotics	Pregnancy,（lactation）	Atopic sensitization	inconsistent	RCT	4	NA	NA	RR	Random	0.86（0.64，1.16）	0
Guo-Qiang Zhang ，2016 （4）	Medicine			Mothers and children	Probiotics	pregnancy，infancy/infancy and lactation	Atopic sensitization	inconsistent	RCT	6	NA	NA	RR	Random	0.71（0.57，0.89）	0
Guo-Qiang Zhang ，2016 （5）	Medicine			Pregnant mothers, lactating mothers/infants	Bifidobacterium species	Pregnancy, lactation/infancy	Atopic sensitization	inconsistent	RCT	2	NA	NA	RR	Random	0.76（0.55，1.05）	0
Guo-Qiang Zhang ，2016 （6）	Medicine			Pregnant mothers	L.rhamnosus GG	Pregnancy	Food sensitization	4 weeks	RCT	1	208	60	RR	Random	1.01（0.66，1.55）	NA
Guo-Qiang Zhang ，2016 （7）	Medicine			Pregnant mothers, lactating mothers/infants	Probiotics	Pregnancy, lactation/infancy	Food sensitization	inconsistent	RCT	5	807	188	RR	Random	0.77（0.61，0.98）	0（0.85）
Carlos A Cuello-Garcia，2015 (1)	The Journal of allergy and clinical immunology			Pregnant mothers	Probiotics	Pregnancy	Eczema（follow up:12-24 months)	4 weeks	RCT	1	242	89	RR	Random	0.88（0.63，1.22）	NA		Probiotics for the prevention of allergy: A systematic review and meta-analysis of randomized controlled trials.
Carlos A Cuello-Garcia，2015 (2)	The Journal of allergy and clinical immunology			Pregnant mothers	Probiotics	Pregnancy	Atopic eczema (follow up:6-36 months)	4 weeks	RCT	1	208	38	RR	Random	0.94 (0.53, 1.68)	NA
Carlos A Cuello-Garcia，2015 (3)	The Journal of allergy and clinical immunology			Pregnant mothers	Probiotics	Pregnancy	Asthma/wheezing (follow up：12-24 months)	4 weeks	RCT	1	242	56	RR	Random	0.92 (0.58, 1.45)	NA
Carlos A Cuello-Garcia，2015 (4)	The Journal of allergy and clinical immunology			Pregnant mothers, lactating mothers/infants/lactating mothers and infants,	Probitoics	Pregnancy, lactation/infancy/lactation and infancy	Eczema（follow up:12-24 months)	inconsistent	RCT	14	3109	486	RR	Random	0.71（0.59，0.84）	53（0.008）
Carlos A Cuello-Garcia，2015 (5)	The Journal of allergy and clinical immunology			Pregnant mothers, lactating mothers/infants/lactating mothers and infants,	Probiotics	Pregnancy, lactation/infancy/lactation and infancy	Atopic eczema (follow up:12-36 months)	inconsistent	RCT	10	2777	423	RR	Random	0.65（0.55，0.78）	0（0.75）
Carlos A Cuello-Garcia，2015 (6)	The Journal of allergy and clinical immunology			Pregnant mothers, lactating mothers/infants/lactating mothers and infants,	Probitoics	Pregnancy, lactation/infancy/lactation and infancy	Asthma/wheezing (follow up：12-24 months)	inconsistent	RCT	7	2011	268	RR	Random	0.94（0.72，1.23）	18（0.30）
Carlos A Cuello-Garcia，2015 (7)	The Journal of allergy and clinical immunology			Pregnant mothers, lactating mothers/infants/lactating mothers and infants,	Probiotics	Pregnancy, lactation/infancy/lactation and infancy	Food allergy（follow up：12-24 months）	inconsistent	RCT	3	355	17	RR	Random	1.08（0.73，1.59）
Carlos A Cuello-Garcia，2015 (8)	The Journal of allergy and clinical immunology			Pregnant mothers, lactating mothers/infants/lactating mothers and infants,	Probiotics	Pregnancy, lactation/infancy/lactation and infancy	Allergic rhinitis（follow up：12-24 months）	inconsistent	RCT	5	1743	216	RR	Random	0.86（0.44，1.70）	50（0.09）
Carlos A Cuello-Garcia，2015 (9)	The Journal of allergy and clinical immunology			Pregnant mothers, lactating mothers/infants/lactating mothers and infants,	Probiotics	Pregnancy, lactation/infancy/lactation and infancy	Any allergy（follow up：12-24 months）	inconsistent	RCT	3	1152	410	RR	Random	0.93（0.80，1.08）	0（0.75）
Carlos A Cuello-Garcia，2015 (10)	The Journal of allergy and clinical immunology			Pregnant mothers, lactating mothers/infants/lactating mothers and infants,	Probiotics	Pregnancy, lactation/infancy/lactation and infancy	Adverse Events （follow up：12-24 months）	inconsistent	RCT	3	791	189	RR	Random	1.18（0.78，1.78）	20（0.28）
Carlos A Cuello-Garcia，2015 (11)	The Journal of allergy and clinical immunology			Lactating mothers	Probitoics	Lactation	Eczema（follow up:12-24 months)	inconsistent	RCT	1	88	25	RR	Random	0.57（0.29，1.11）	NA
Carlos A Cuello-Garcia，2015 (12)	The Journal of allergy and clinical immunology			Lactating mothers	Probitoics	Lactation	Any allergy（follow up：12-24 months）	inconsistent	RCT	1	88	4	RR	Random	0.73（0.11，4.92）	NA
Carlos A Cuello-Garcia，2015 (13)	The Journal of allergy and clinical immunology			Lactation mothers，pregnant mothers/infants/pregnant mothers and infants	Probitocis	Lactation，pregnancy/infancy/pregnancy and infancy	Eczema（follow up:12-24 months)	inconsistent	RCT	9	1507	421	RR	Random	0.61（0.49，0.76）	37(0.11)
Carlos A Cuello-Garcia，2015 (14)	The Journal of allergy and clinical immunology			Lactation mothers，pregnant mothers/infants/pregnant mothers and infants	Probitocis	Lactation，pregnancy/infancy/pregnancy and infancy	Atopic eczema (follow up:12-36 months)	inconsistent	RCT	6	1225	191	RR	Random	0.63（0.49，0.82）	0 (0.78)
Carlos A Cuello-Garcia，2015 (15)	The Journal of allergy and clinical immunology			Lactation mothers，pregnant mothers/infants/pregnant mothers and infants	Probitocis	Lactation，pregnancy/infancy/pregnancy and infancy	Asthma/wheezing (follow up：12-24 months)	inconsistent	RCT	4	801	99	RR	Random	1.05（0.59，1.87）	53 (0.10)
Carlos A Cuello-Garcia，2015 (16)	The Journal of allergy and clinical immunology			Lactation mothers，pregnant mothers/infants/pregnant mothers and infants	Probitocis	Lactation，pregnancy/infancy/pregnancy and infancy	Food allergy（follow up：12-24 months）	inconsistent	RCT	2	167	13	RR	Random	1.70（0.58，4.96）	0 (0.53)
Carlos A Cuello-Garcia，2015 (17)	The Journal of allergy and clinical immunology			Lactation mothers，pregnant mothers/infants/pregnant mothers and infants	Probitocis	Lactation，pregnancy/infancy/pregnancy and infancy	Allergic rhinitis（follow up：12-24 months）	inconsistent	RCT	3	664	34	RR	Random	0.86（0.21，3.47）	66 (0.05)
Carlos A Cuello-Garcia，2015 (18)	The Journal of allergy and clinical immunology			Lactation mothers，pregnant mothers/infants/pregnant mothers and infants	Probitocis	Lactation，pregnancy/infancy/pregnancy and infancy	Any allergy（follow up：12-24 months）	inconsistent	RCT	1	129	61	RR	Random	1.02（0.71，1.46）	NA
Carlos A Cuello-Garcia，2015 (19)	The Journal of allergy and clinical immunology			Lactation mothers，pregnant mothers/infants/pregnant mothers and infants	Probitocis	Lactation，pregnancy/infancy/pregnancy and infancy	Adverse Events （follow up：12-24 months）	inconsistent	RCT	1	149	59	RR	Random	1.52（0.79，2.96）	NA
Lifeng Chen，2022（1）	Journal of Dermatological Treatment			Mothers	Probiotics	Pregnancy, (lactation)	Incidence of atopic dermatitis	inconsistent	RCT	5	NA	NA	RR	Fixed	0.70 (0.57,0.85)	0 (0.706)		Probiotics for the prevention of atopic dermatitis in infants from different geographic regions: a systematic review and Meta-analysis
Lifeng Chen，2022（2）	Journal of Dermatological Treatment			Mothers and infants	Probiotics	Pregnancy, infancy/lactation and infancy	Incidence of atopic dermatitis	inconsistent	RCT	10	NA	NA	RR	Random	0.76 (0.61,0.95)	73.8 (＜0.01）
Lifeng Chen，2022（3）	Journal of Dermatological Treatment			Pregnant mothers	Probiotics	Pregnancy	Incidence of atopic dermatitis	4 weeks	RCT	1	＜250	＜250	RR	Fixed	0.77（0.54，1.10）	NA
Lifeng Chen，2022（4）	Journal of Dermatological Treatment			Pregnant mothers, lactating mothers/infants/lactating mothers and infants,	Probiotics	Pregnancy, lactation/infancy/lactation and infancy	Incidence of atopic dermatitis	inconsistent	RCT	14	NA	NA	RR	Fixed	0.73 （0.61，0.88）	37.5（0.143）
Lifeng Chen，2022（5）	Journal of Dermatological Treatment			Pregnant mothers, infants/infants and lactating mothers	Bifidobacterium	Pregnancy, infancy/infancy and lactation	Incidence of atopic dermatitis	5w/6w (before/after birth)	RCT	1	＜446	＜446	RR	Fixed	0.89（0.61，1.30）	NA
Nasya Amalia, 2019 (1）	The Australasian journal of dermatology	Pregnant and/or breastfeeding mothers and/or children (0–18 years of age) with eczema and/or atopic eczema and/or atopic dermatitis.	No limitation (given directly and via breastfeeding)	Pregnant mothers, lactating mothers, infants	Probiotics	pregnancy, lactation, infancy	Incidence of atopic dermatitis	inconsistent	RCT	10	NA	NA	RR	NA	0.75（0.65，0.87）	4.1		Systematic review and meta-analysis on the use of probiotic supplementation in pregnant mother, breastfeeding mother and infant for the prevention of atopic dermatitis in children.
Nasya Amalia, 2019 (2）	The Australasian journal of dermatology		given directly	Pregannt mothers, infants	Probiotics	pregnancy, infancy	Incidence of atopic dermatitis	inconsistent	RCT+Cohort study+open trial	9	NA	NA	RR	NA	0.87（0.76，0.98）	46.9
Nasya Amalia, 2019 (3）	The Australasian journal of dermatology			pregnant mothers, lactating mothers	Probiotics	pregnancy, lactation	Incidence of atopic dermatitis	inconsistent	RCT	8	NA	NA	RR	NA	0.72 (0.52, 1.00)	74.8
Nasya Amalia, 2019 (4）	The Australasian journal of dermatology			pregnant mothers	LGG	pregnancy	Incidence of atopic dermatitis	1 month	RCT	1	＜250	＜250	RR	NA	0.88（0.63，1.22）	NA
Nasya Amalia, 2019 (5）	The Australasian journal of dermatology		given directly and via breastfeeding	pregnant mothers, lactating mothers, (infants)	HN001	pregnancy, lactation, (infancy)	Incidence of atopic dermatitis	inconsistent	RCT	4	NA	NA	RR	NA	0.75（0.62，0.92）	5.5
Nasya Amalia, 2019 (6）	The Australasian journal of dermatology		given directly and via breastfeeding	pregnant mothers, lactating mothers, (infants)	HN019	pregnancy, lactation, (infancy)	Incidence of atopic dermatitis	inconsistent	RCT	3	NA	NA	RR	NA	0.82（0.67，1.01）	0
Nasya Amalia, 2019 (7）	The Australasian journal of dermatology		given directly/via breastfeeding	pregnant mothers with/without lactating mothers/infants/lactating mothers and infants	LGG	pregnancy with/without lactation/infancy/lactation and infancy	Incidence of atopic dermatitis	inconsistent	RCT	5	NA	NA	RR	NA	1.04（0.83，1.30）	0
Lan Jiang，2024 （1）	Nutrition Reviews	Probiotics supplementation during pregnancy or infancy	via breastfeeding/given directly	pregnant mothers，infants/lactating mothers	Probiotics	pregnancy，lactation/infancy	total food allergy	inconsistent	RCT	6	1382	241	RR	Fixed	0.79（0.63，0.99）	0（0.94）		Probiotics supplementation during pregnancy or infancy on multiple food allergies and gut microbiota: a systematic review and meta-analysis.
Lan Jiang，2024 （2）	Nutrition Reviews		via breastfeeding and given directly	pergnant mothers, lactating mothers/infants/infants and lactating mothers	Probiotics	pregnancy, lactation/infancy/lactation and infancy	cow-milk allergy	inconsistent	RCT	5	992	46	RR	Fixed	0.51（0.29，0.88）	5（0.38）
Lan Jiang，2024 （3）	Nutrition Reviews		via breastfeeding and given directly	pergnant mothers, lactating mothers/infants/infants and lactating mothers	Probiotics	pregnancy, lactation/infancy/lactation and infancy	egg allergy	inconsistent	RCT	4	883	98	RR	Fixed	0.57（0.39，0.84）	10（0.34）
Lan Jiang，2024 （4）	Nutrition Reviews		via breastfeeding and given directly	pergnant mothers, lactating mothers/infants/infants and lactating mothers	Probiotics	pregnancy, lactation/infancy/lactation and infancy	peanut allergy	inconsistent	RCT	2	160	7	RR	Fixed	0.38（0.08，1.89）	0（0.41）
			given directly	pregnant mothers, infants （follow up>36 months）	Lactobacillus rhamnosus GG and LC705, Bifidobacterium breve Bb99 and Propionibacterium freudenreichii	pregnancy, infancy	food allergy	inconsistent	RCT	1	NA	NA	RR	Fixed	0.833（0.496，1.397）	NA
			given directly/via breastfeeding	pregnant mothers, infants/lactating mothers (follow up＞36 months）	Lactobacillus rhamnosus GG	pregnancy, infancy/lactation	cow-milk allergy	inconsistent	RCT	1	NA	NA	RR	Fixed	1.019（0.149，6.970）	NA
			given directly/via breastfeeding	pregnant mothers, infants/lactating mothers （follow up>36 months）	Lactobacillus rhamnosus GG	pregnancy, infancy/lactation	peanut allergy	inconsistent	RCT	1	NA	NA	RR	Fixed	1.00（0.064，15.548）	NA
Claudio Pelucchi，2012（1）	Epidemiology	one or more types of probiotics during pregnancy or infancy, with outcome assessment performed during infancy or childhood (ie, up to 12 years of age)		pregnant mothers	LGG	pregnancy	Incidence of atopic dermatitis	1 month	RCT	1	＜250	＜250	RR	Fixed	0.77 (0.54,1.10)	NA		Probiotics supplementation during pregnancy or infancy for the prevention of atopic dermatitis: A meta-analysis
Claudio Pelucchi，2012（2）	Epidemiology			pregnant mothers, ( lactating mothers)	Probitoics	pregnancy, (lactation)	Incidence of atopic dermatitis	inconsistent	RCT	2	NA	NA	RR	NA	0.70 (0.53,0.91)	0
Nancy Elazab，2013 （1）	Pediatrics	probiotic supplementation was directed at the child and/or the pregnant mother.		pregnant mothers, lactating mothers/infants/infants and lactating mothers	Probiotics	pregnancy, lactation/infancy/infancy and lactation	risk of atopic sensitization	inconsistent	RCT	14			RR	Random	0.88（0.78，0.99）	0（0.811）		Probiotic administration in early life, atopy, and asthma: a meta-analysis of clinical trials.
Nancy Elazab，2013 （2）	Pediatrics			pregnant mothers, lactating mothers/infants/infants and lactating mothers	Probiotics	pregnancy, lactation/infancy/infancy and lactation	risk of asthma/wheeze	inconsistent	RCT	8			RR	Random	0.99（0.88，1.12）	26.2（0.219）

## Sheet: Supplement 3.1
Supplement 3.1. Extracted quantitative data from included systematic reviews and meta-analyses during pregnancy
Outcome	Meta Author, year	Component study author, year	Year	Intervention group		Control group
Asthma/wheezing	Hania Szajewska, 2018（5）			events	total	events	total
		Boyle 2011	2011	27	122	29	120
Outcome	Meta Author, year	Component study author, year		Intervention group		Control group
				events	total	events	total
Atopic dermatitis	Lin Li，2019（1）	Boyle 2011	2011	35	108	43	102
Outcome	Meta Author, year	Component study author, year		Intervention group		Control group
				events	total	events	total
Atopic eczema	Carlos A Cuello-Garcia，2015 (2)	Boyle 2011	2011	19	107	19	101
Outcome	Meta Author, year	Component study author, year		Intervention group		Control group
				events	total	events	total
Atopic sensitization	Guo-Qiang Zhang ，2016 （2）	Boyle 2011	2011	35	107	33	101
Outcome	Meta Author, year	Component study author, year		Intervention group		Control group
				events	total	events	total
Eczema	Carlos A Cuello-Garcia，2015 (1)	Boyle 2011	2011	42	122	47	120
Outcome	Meta Author, year	Component study author, year		Intervention group		Control group
				events	total	events	total
Food sensitization	Guo-Qiang Zhang ，2016 （6）	Boyle 2011	2011	31	107	29	101
Outcome	Meta Author, year	Component study author, year		Intervention group			Control group
Birth weight	Saeed Baradwan, 2023（4）			Mean1	SD1	n1	Mean2	SD2	n2
		Daskalakis 2017	2017	2439.1	710.5	49	2004.8	730.7	57
		Ibrahim 2018	2018	2200	730.7	33	1820	745.5	34
		Yadav 2022	2022	1620	600.5	54	1555.3	620.3	52
		Kahvazi 2022	2022	2268.3	396.1	30	2170.3	380.7	30
Outcome	Meta Author, year	Component study author, year		Intervention group			Control group
Birth weight	Alexander Jarde，2018（4）			Mean1	SD1	n1	Mean2	SD2	n2
		Kalliomaki 2001	2001	3631	483	77	3612	466	82
		Abrahamsson 2007	2007	3662	469	114	3607	517	113
		Kim 2010	2010	3330	402.12	33	3250	354.96	35
		Dotterund 2010	2010	3659	476.7	211	3597	467.5	204
		Rautava 2012	2012	3564.37	648.34	158	3572	453	73
		Lindsay 2014	2014	3700	520	62	3680	510	74
		Mastromarino 2015	2015	3350	479.8	33	3415	501.2	33
		Lindsay 2015	2015	3570	640	73	3600	570	74
		Karamali 2016	2016	3253.3	431.7	30	3386.3	448.5	30
		Ho 2016	2016	3123	398	49	3230	358	50
Outcome	Meta Author, year	Component study author, year		Intervention group			Control group
Birth weight	Karaponi Am Okesene-Gafa，2020（8）			Mean1	SD1	n1	Mean2	SD2	n2
		Badehnoosh 2018	2018	3321.7	443.54	30	3438	398.4	30
		Karamali 2018	2018	3181.6	459.8	30	3373.3	412.1	30
		Kijmanawat 2019	2019	3120	411.09	28	3123	369.81	29
		Lindsay 2015	2015	3570	640	73	3600	570	74
Outcome	Meta Author, year	Component study author, year
Birth weight	Chun-Chi Wang，2020			MD	Standard error
		Callaway 2019	2019	-17	52.144
		Lindsay 2014	2014	20	88.595
		Okesene-Gafa 2016	2016	181	83.4
Outcome	Meta Author, year	Component study author, year		Intervention group			Control group
Birth weight	Bekalu Kassie Alemu，2023（5）			Mean1	SD1	n1	Mean2	SD2	n2
		Luoto 2010	2010	4.259	0.159	67	4.341	0.192	63
		Vahamiko 2017	2017	7.973	1.013	7	8.733	0.947	8
Outcome	Meta Author, year	Component study author, year		Intervention group		Control group
Caesarean	Karaponi Am Okesene-Gafa，2020（1）			events1	total1	events2	total2
		Badehnoosh 2018	2018	6	30	14	30
		Karamali 2018	2018	5	30	12	30
		Lindsay 2015	2015	24	73	21	74
Outcome	Meta Author, year	Component study author, year		Intervention group		Control group
Caesarean	Sarah J Davidson，2021（2）			events1	total1	events2	total2
		Callaway 2019	2019	73	207	80	204
		Lindsay 2014	2014	20	62	25	74
Outcome	Meta Author, year	Component study author, year		Intervention group		Control group		Women health status
Caesarean	Alexander Jarde，2018（35）			events1	total1	events2	total2
		Kalliomaki 2001	2001	4	30	4	32	carrying a fetus at risk of allergies
		Boyle 2011	2005	34	125	33	125
		Abrahamsson 2007	2007	10	95	14	93
		Kim 2010	2010	5	33	11	35
		Rautava 2012	2012	13	158	14	73
		Lindsay 2014	2014	20	62	25	74
		Lindsay 2015	2015	24	73	21	74	dysglycemia
		Mastromarino 2015	2015	10	33	14	33
		Karamali 2016	2016	7	30	11	30
Outcome	Meta Author, year	Component study author, year		Intervention group		Control group
Detection rate of beneficial bacteria in breast milk	Bekalu Kassie Alemu，2023（9）			events1	total1	events2	total2
		Abrahamsson 2009	2009	77	95	61	94
		Mastromarino 2015	2015	33	33	33	33
		Bisanz 2015	2015	6	9	9	15
		Fernandez 2016	2016	17	29	3	24
		Dewanto 2017	2017	5	35	0	35
		Simpson 2018	2018	8	127	1	125
Outcome	Meta Author, year	Component study author, year		Intervention group			Control group
Gestational age at birth	Saeed Baradwan, 2023（1）			Mean1	SD1	n1	Mean2	SD2	n2
		Daskalakis 2017	2017	35.49	3.5	49	32.53	4.5	57
		Ibrahim 2018	2018	34.5	1.3	33	32.15	1.8	34
		Kahvazi 2022	2022	32.73	1.76	30	31.71	3.1	30
		Yadav 2022	2022	31.5	3.3	54	31.58	3.5	52
Outcome	Meta Author, year	Component study author, year		Intervention group			Control group
Gestational age at birth	Jacquelyn Grev，2018（8）			Mean1	SD1	n1	Mean2	SD2	n2
		Badehnoosh 2018	2018	39.1	2.5	30	39.1	1.1	30
		Lindsay 2015	2015	39.8	1.8	73	39.6	1.6	74
Outcome	Meta Author, year	Component study author, year		Intervention group			Control group
Gestational age at birth	Alexander Jarde，2018（3）			Mean1	SD1	n1	Mean2	SD2	n2	Women health status
		Kalliomaki 2001	2001	39	1.3	77	39	1.4	82	carrying a fetus at risk of allergies
		Abrahamsson 2007	2007	39.5	1.4	114	39.6	1.5	113
		Kim 2010	2010	39.66	1.44	33	39.47	1.12	35
		Rautava 2012	2012	40.05	1.39	158	39.77	1.4	73
		Lindsay 2014	2014	40	1.5	62	40.3	1.5	74
		Lindsay 2015	2015	39.8	1.8	73	39.6	1.6	74
		Mastromarino 2015	2015	39.4	0.95	33	39	1.1	33
		Ho 2016	2016	39	0.9	49	39	1.1	50
Outcome	Meta Author, year	Component study author, year		Intervention group			Control group
Head circumference	Karaponi Am Okesene-Gafa，2020（9）			Mean1	SD1	n1	Mean2	SD2	n2
		Badehnoosh 2018	2018	35.8	1.8	30	36	1.5	30
		Karamali 2018	2018	35.2	2.1	30	35.4	2	30
		Lindsay 2015	2015	35.32	2.88	64	35.09	1.36	65
Outcome	Meta Author, year	Component study author, year		Intervention group		Control group
Hyperbilirubinemia	Karaponi Am Okesene-Gafa，2020（12）			events1	total1	events2	total2
		Badehnoosh 2018	2018	2	30	8	30
		Karamali 2018	2018	1	30	9	30
Outcome	Meta Author, year	Component study author, year		Intervention group		Control group
Hypoglycemia	Karaponi Am Okesene-Gafa，2020（11）			events1	total1	events2	total2
		Badehnoosh 2018	2018	2	30	3	30
		Karamali 2018	2018	3	30	2	30
		Kijmanawat 2019	2019	5	28	7	29
Outcome	Meta Author, year	Component study author, year		Intervention group		Control group
Induction of labor	Sarah J Davidson，2021（18）			events1	total1	events2	total2
		Callaway 2019	2019	74	206	62	202
		Lindsay 2014	2019	15	62	22	74
Outcome	Meta Author, year	Component study author, year		Intervention group		Control group
Induction of labor	Karaponi Am Okesene-Gafa，2020（3）			events	total	events	total
		Lindsay 2015	2015	19	62	15	65
Outcome	Meta Author, year	Component study author, year		Intervention group			Control group
Latency period duration	Saeed Baradwan, 2023（2）			Mean1	SD1	n1	Mean2	SD2	n2
		Daskalakis 2017	2017	5.6	4.35	49	2.48	2.31	57
		Kahvazi 2022	2022	6.4	3.6	33	2.4	2.6	34
		Yadav 2022	2022	10.96	10.21	54	10.79	12.44	52
Outcome	Meta Author, year	Component study author, year		Intervention group		Control group
LGA	Karaponi Am Okesene-Gafa，2020（2）			events1	total1	events2	total2
		Badehnoosh 2018	2018	5	30	9	30
		Lindsay 2015	2015	5	56	5	58
Outcome	Meta Author, year	Component study author, year		Intervention group		Control group
LGA	Sarah J Davidson，2021（10）			events1	total1	events2	total2
		Callaway 2019	2019	35	193	30	180
		Lindsay 2014	2014	6	62	7	74
Outcome	Meta Author, year	Component study author, year		Intervention group		Control group
Macrosomia	Karaponi Am Okesene-Gafa，2020（6）			events1	total1	events2	total2
		Badehnoosh 2018	2018	0	30	3	30
		Karamali 2018	2018	0	30	3	30
		Lindsay 2015	2015	19	73	17	74
Outcome	Meta Author, year	Component study author, year		Intervention group		Control group
Misscharge/stillbirth	Jacquelyn Grev，2018（10）			events1	total1	events2	total2
		Laitinen 2009	2009	3	85	2	86
		Lindsay 2015	2015	0	74	2	75
Outcome	Meta Author, year	Component study author, year		Intervention group		Control group
Mortality and morbidity	Sarah J Davidson，2021（17）			events1	total1	events2	total2
		Callaway 2019	2019	1	203	1	198
		Okesene-Gafa 2019	2019	12	110	18	112
Outcome	Meta Author, year	Component study author, year		Intervention group		Control group
Neonatal mortality	Jacquelyn Grev，2018（9）			events1	total1	events2	total2
		Laitinen 2009	2009	0	82	0	80
		Lindsay 2014	2014	0	62	0	74
Outcome	Meta Author, year	Component study author, year		Intervention group			Control group
Neonatal length	Alexander Jarde，2018（31）			Mean1	SD1	n1	Mean2	SD2	n2
		Abrahamsson 2007	2007	51.3	1.9	114	50.8	2.2	113	risk
		Kalliomaki 2001	2001	51	2.1982	54	50.6	1.9186	59
		Karamali 2016	2016	49.9	2.5	30	50.5	1.8	30	dysglycemia
		Lindsay 2015	2015	51.09	3.96	64	51.27	3.01	64
Outcome	Meta Author, year	Component study author, year		Intervention group		Control group
Neonatal sepsis	Saeed Baradwan, 2023（6）			events1	total1	events2	total2
		Daskalakis 2017	2017	3	49	6	57
		Kahvazi 2022	2022	6	30	8	30
		Yadav 2022	2022	11	54	13	52
Outcome	Meta Author, year	Component study author, year		Intervention group		Control group
NICU	Alexander Jarde，2018（34）			events1	total1	events2	total2
		Lindsay 2014	2014	9	62	9	74
		Lindsay 2015	2015	14	71	14	71
		Ho 2016	2016	1	49	2	50
Outcome	Meta Author, year	Component study author, year		Intervention group		Control group
Polyhydramnios	Rui Wu，2024（11）			events1	total1	events2	total2
		Badehnoosh 2018	2018	0	30	1	30
		Jamilian 2019	2019	2	29	4	28
		Karamali 2018	2018	1	30	2	30
Outcome	Meta Author, year	Component study author, year		Intervention group			Control group
Ponderal index (kg/m³)	Alexander Jarde，2018（32）			Mean	SD	total	Mean	SD	total
		Lindsay 2014	2014	28.1	3.4	62	27.6	3.5	74
Outcome	Meta Author, year	Component study author, year		Intervention group		Control group
PPROM	Alexander Jarde，2018（7）			events1	total1	events2	total2
		Hantoushzadeh 2012	2012	9	150	5	150
		Mastromarino 2015	2015	5	33	5	33
Outcome	Meta Author, year	Component study author, year		Intervention group		Control group
Preterm birth < 34 weeks	Annie McDougall，2024			events1	total1	events2	total2
		Callaway 2019	2019	5	193	3	180
		Krauss-Silva 2011	2011	1	304	3	301
		Halkjaer 2020	2020	1	25	0	24
Outcome	Meta Author, year	Component study author, year		Intervention group		Control group
Preterm birth < 34 weeks	Jacquelyn Grev，2018（7）			events1	total1	events2	total2
		Lindsay 2014	2014	0	63	0	75
		Lindsay 2015	2015	0	74	0	75
Outcome	Meta Author, year	Component study author, year		Intervention group		Control group
Preterm birth < 37 weeks	Alexander Jarde，2018（2）			events1	total1	events2	total2
		Abrahamsson 2007	2007	1	114	2	113
		Niers 2009	2009	1	78	2	78
		Laitinen 2009	2009	1	79	2	152
		Dotterund 2010	2010	16	211	12	204
		Krauss-Silva 2011 (without history of PTB)	2011	5	304	10	301
		Krauss-Silva 2011 (with history of PTB)	2011	2	19	0	16
		Rautava 2012	2012	4	158	4	73
		Hantoushzadeh 2012	2012	12	150	7	150
		Lindsay 2014	2014	3	64	2	74
		Dolatkhah 2015	2015	1	32	0	32
		Jafarnejad 2016	2016	2	41	1	41
Outcome	Meta Author, year	Component study author, year		Intervention group		Control group
Preterm birth < 37 weeks	Jacquelyn Grev，2018（5）			events	total	events	total
		Badehnoosh 2018	2018	2	30	1	30
Outcome	Meta Author, year	Component study author, year		Intervention group		Control group
RDS	Saeed Baradwan, 2023（7）			events1	total1	events2	total2
		Daskalakis 2017	2017	8	49	15	57
		Kahvazi 2022	2022	12	30	17	30
		Yadav 2022	2022	8	54	6	52
Outcome	Meta Author, year	Component study author, year		Intervention group			Control group
Relevant infant biomarker's associated with intervention (cord C peptide)	Karaponi Am Okesene-Gafa，2020（13）			Mean	SD	total	Mean	SD	total
		Lindsay 2015	2015	3	0.94	48	3.05	1.06	52
Outcome	Meta Author, year	Component study author, year		Intervention group		Control group
SGA	Alexander Jarde，2018（5）			events1	total1	events2	total2
		Lindsay 2014	2014	5	63	11	75
		Lindsay 2015	2015	7	56	7	58
		Mastromarino 2015	2015	5	33	0	33

## Sheet: Supplement 3.2
Supplement 3.2. Extracted quantitative data from included systematic reviews and meta-analyses during lactation
Outcome	Meta author	Component study author, year	Year	Intervention group		Control group
ROP	Jacquelyn Grev，2018（22）			events	total	events	total
		Benor 2014	2014	3	25	2	33
Outcome	Meta author	Component study author, year	Year	Intervention group		Control group
Allergy (12-24 months)	Carlos A Cuello-Garcia，2015 (12)			events	total	events	total
		Ortiz-Andrellucchi 2008	2008	2	51	2	37
Outcome	Meta author	Component study author, year	Year	Intervention group		Control group
BPD	Jacquelyn Grev，2018（18）			events	total	events	total
		Benor 2014	2014	5	25	9	33
Outcome	Meta author	Component study author, year	Year	Intervention group			Control group
Days to achieve 50% enteral feeds	Jacquelyn Grev，2018（23）			Mean	SD	total	Mean	SD	total
		Benor 2014	2014	40.3	16.1	25	49.9	20.6	33
Outcome	Meta author	Component study author, year	Year	Intervention group		Control group
Death or NEC	Jacquelyn Grev，2018（14）			events	total	events	total
		Benor 2014	2014	4	25	10	33
Outcome	Meta author	Component study author, year	Year	Intervention group		Control group
Death prior to hospital discharge	Jacquelyn Grev，2018（13）			events	total	events	total
		Benor 2014	2014	1	25	2	33
Outcome	Meta author	Component study author, year	Year	Intervention group		Control group
Detection rate of beneficial bacteria in breast milk by lactating mothers with illness	Bekalu Kassie Alemu，2023（8）			events1	total1	events2	total2
		Jimenez 2008	2008	6	10	0	10
		Arroyo 2010	2010	67	124	0	101
		Maldonado 2015	2015	71	83	27	33
		Hurtado 2017	2017	30	126	18	123
Outcome	Meta author	Component study author, year	Year	Intervention group		Control group
Detection rate of beneficial bacteria in breast milk by mothers using only during lactation	Bekalu Kassie Alemu，2023（10）			events1	total1	events2	total2			Women health status
		Jimenez 2008	2008	6	10	0	10			Women with illness
		Arroyo 2010	2010	67	124	0	101
		Leila 2011	2011	4	10	0	10			Healthy women
		Maldonado 2015	2015	71	83	27	33
		Hurtado 2017	2017	30	126	18	123
		Shin, Park, and Yi 2021	2021	16	18	2	7
Outcome	Meta author	Component study author, year	Year	Intervention group		Control group
Eczema	Carlos A Cuello-Garcia，2015 (11)			events	total	events	total
		Ortiz-Andrellucchi 2008	2008	11	51	14	37
Outcome	Meta author	Component study author, year	Year	Intervention group		Control group
IVH	Jacquelyn Grev，2018（20）			events	total	events	total
		Benor 2014	2014	6	25	5	33
Outcome	Meta author	Component study author, year	Year	Intervention group		Control group
NEC	Jacquelyn Grev，2018（12）			events	total	events	total
		Benor 2014	2014	3	25	9	33
Outcome	Meta author	Component study author, year	Year	Intervention group		Control group
PDA	Jacquelyn Grev，2018（19）			events	total	events	total
		Benor 2014	2014	11	25	12	33
Outcome	Meta author	Component study author, year	Year	Intervention group		Control group
PVL	Jacquelyn Grev，2018（21）			events	total	events	total
		Benor 2014	2014	4	25	1	33
Outcome	Meta author	Component study author, year	Year	Intervention group		Control group
Sepsis	Jacquelyn Grev，2018（16）			events	total	events	total
		Benor 2014	2014	6	25	6	33

## Sheet: Supplement 3.3
Supplement 3.3. Extracted quantitative data from included systematic reviews and meta-analyses during pregnancy and lactation
Outcome	Meta author, year	Component study author, year	Year	Intervention group			Control group
Infant stool beneficial bacteria abundance	Bekalu Kassie Alemu，2023（4）			Mean1	SD1	n1	Mean2	SD2	n2
		Abrahamsson 2009	2009	5.2	0.6	51	3.3	0.9	49
		Enomoto T 2014	2014	1.5	0.56	112	1.46	0.51	32
		Mastromarino 2015	2015	5.01	0.87	33	4.2	0.99	33
		Pastor-Villaescusa 2020	2020	7.8	2.1	139	5.9	2.05	152
		Grzeskowiak L 2012	2012	1.45	0.56	28	1.287	0.45	22
		Dotterud 2015	2015	3.04	1.25	122	2.11	1.26	121
Outcome	Meta author, year	Component study author, year		Intervention group		Control group
Colic	Bekalu Kassie Alemu，2023（6）			events1	total1	events2	total2
		Baldassarre 2016	2016	3	33	13	33
		Pastor 2020	2020	4	139	8	152
		Karaahmet 2022	2022	3	15	14	16
Outcome	Meta author, year	Component study author, year	Year	Intervention group		Control group
32–33 split proinsulin > 85th percentile – 6 months	Sarah J Davidson，2021（42）			events	total	events	total
		Laitinen 2009	2009	6	62	7	69
Outcome	Meta author, year	Component study author, year	Year	Intervention group		Control group
Breastfeeding at 6 months	Sarah J Davidson，2021（19）			events1	total1	events2	total2
		Laitinen 2009	2009	51	75	57	76
		Wickens 2017	2017	170	204	163	197
Outcome	Meta author, year	Component study author, year	Year	Intervention group		Control group
Caesarean	Sarah J Davidson，2021（5）			events	total	events	total
		Wickens 2017	2017	57	206	51	201
Outcome	Meta author, year	Component study author, year	Year	Intervention group		Control group
Detection rate of beneficial bacteria in breastmilk	Bekalu Kassie Alemu，2023（1）			events1	total1	events2	total2
		Abrahasmsson 2009	2009	77	95	61	93	Healthy
		Leila 2011	2011	4	10	0	10
		Mastromarino 2015	2015	33	33	33	33
		Bisanz 2015	2015	6	9	9	15
		Fernandez 2016	2016	17	29	3	24
		Dewanto 2017	2017	5	35	0	35
		Simpson 2018	2018	8	127	1	125
		Shin, Park, and Yi 2021	2021	16	18	2	7
		Jimenez 2008	2008	6	10	0	10	Women with illness
		Arroyo 2010	2010	67	124	0	101
		Maldonado 2015	2015	71	83	27	33
		Hurtado 2017	2017	30	126	18	123
Outcome	Meta author, year	Component study author, year	Year	Intervention group			Control group
The mean abundance of beneficial bacteria in breast milk（log10 CFU/mL for beneficial bacteria）	Bekalu Kassie Alemu，2023（2）			Mean1	SD1	n1	Mean2	SD2	n2
		Maldonado-Lobon 2015	2015	2.12	0.41	24	2.19	0.34	27	Women with illness
		Bisanz 2015	2015	4.6	1.6	9	3.12	1.17	15	Healthy
		Jimenez 2008	2008	2.55	0.6	10	0.5	1.2	10
		Mastromarino 2015	2015	3.86	1.74	33	3.2	0.99	33
		Fernandez 2016	2016	2.85	0.07	29	2.65	0.04	24
		Shin, Park, and Yi 2021	2021	2.48	0.5	18	1.89	0.5	7
		Hurtado 2017	2017	3.05	0.64	126	2.93	0.68	123
		Pastor 2020	2020	3.3	0.7	139	3.1	0.4	152
		Dewanto 2017	2017	2.21	0.61	35	0.5	0.5	35
		Leila 2011	2011	1.77	1.46	10	0.5	0.5	10
Outcome	Meta author, year	Component study author, year	Year	Intervention group			Control group
The mean abundance of pathogenic bacteria in breast milk（log10 CFU/mL for pathogenic bacteria）	Bekalu Kassie Alemu，2023（3）			Mean1	SD1	n1	Mean2	SD2	n2
		Arroyo 2010	2010	2.21	0.5	45	2.97	0.88	25	Women with illness
		Maldonado 2015	2015	3.41	1.4	24	3.83	1.4	27
		Jimenez 2008	2008	2.96	0.43	10	4.79	0.42	10
		Fernandez 2016	2016	2.65	0.14	41	2.84	0.07	23	Healthy
		Hurtado 2017	2017	4.263	1.25	126	4.314	1.34	123
		Pastor 2020	2020	4.4	0.7	139	4.5	0.8	152
Outcome	Meta author, year	Component study author, year	Year	Intervention group		Control group
Eczema	G Zuccotti，2015（2）			events1	total1	events2	total2
		Wickens 2008	2008	38	158	43	159
		Wickens 2012	2012	49	146	56	143
		Wickens 2013	2013	41	133	43	129
Outcome	Meta author, year	Component study author, year	Year	Intervention group		Control group
Eczema (24 months)	G Zuccotti，2015（3）			events1	total1	events2	total2
		Abrahamsson 2007	2007	34	95	32	93
		Bottcher 2008	2008	21	51	19	53
		Kalliomaki 2001	2001	15	64	31	68
		Kopp 2008	2008	14	50	12	44
		Niers 2009	2009	27	50	33	48
		Ou 2012	2012	16	64	11	62
		Rautava 2002	2002	4	27	14	30
		Rautava 2012	2012	21	73	44	62
		Wickens 2008（1）	2008	23	157	43	159
		Wickens 2008（2）	2008	38	158	43	159
Outcome	Meta author, year	Component study author, year	Year	Intervention group			Control group
Head circumference (6 months)	Sarah J Davidson，2021（40）			Mean	SD	total	Mean	SD	total
		Laitinen 2009	2009	44.3	1.7	58	44	1.4	61
Outcome	Meta author, year	Component study author, year	Year	Intervention group			Control group
Height (cm/month)	Sarah J Davidson，2021（37）			Mean	SD	total	Mean	SD	total
		Laitinen 2009	2009	2.84	0.35	78	2.89	0.29	78
Outcome	Meta author, year	Component study author, year	Year	Intervention group			Control group
Mean blood pressure – 6 months (mmHg)	Sarah J Davidson，2021（41）			Mean	SD	total	Mean	SD	total
		Laitinen 2009	2009	76	9.7	58	77	7.6	56
Outcome	Meta author, year	Component study author, year	Year	Intervention group			Control group
				Mean	SD	total	Mean	SD	total
Infant weight gain (g/month)	Sarah J Davidson，2021（34）	Laitinen 2009	2009	759	160	82	762	165	80
Outcome	Meta author, year	Component study author, year	Year	Intervention group		Control group
				events	total	events	total
Sepsis ≤ three days	Jacquelyn Grev，2018（11）	Laitinen 2009	2009	0	80	0	79
Outcome	Meta author, year	Component study author, year	Year	Intervention group		Control group
Rhinoconjunctivitis	G Zuccotti，2015（4）			events1	total1	events2	total2
		Wickens 2012	2013	26	282	22	143
		Abrahamsson 2013	2013	25	94	18	90
		Ou 2012	2012	11	41	12	41
		Wickens 2013	2012	43	278	22	144
		Abrahamsson 2007	2007	1	95	4	93

## Sheet: Supplement 3.4
Supplement 3.4. Extracted quantitative data from included systematic reviews and meta-analyses during pregnancy and/or lactation
Outcome	Meta author, year	Component study author, year	Year	Intervention group		Control group		Women at a risk of allergies
Atopic dermatitis	Feina Wang，2023（2）			RR	lower CI	upper CI	weight
		Dotterud 2010	2010	5.14	1.57	16.88	2.04
		Wu 2010	2010	0.58	0.22	1.57	2.58
		Boyle 2011	2011	0.93	0.46	1.88	3.66
		Rautava 2012	2012	0.17	0.08	0.35	3.48
		Simpson 2015	2015	0.86	0.57	1.3	5.11
		Ro 2017	2017	0.3	0.1	0.89	3.32
		Wickens 2018	2018	0.81	0.5	1.33	4.7
Outcome	Meta author, year	Component study author, year	Year	Intervention group		Control group		Women carrying a fetus at risk of allergies
Atopic eczema	Shuya Sun，2022（4）			events1	total1	events2	total2
		Boyle 2011	2011	19	107	19	101
		Dotterud 2010	2010	29	138	48	140
		Huuree 2008	2008	7	72	12	68
Outcome	Meta author, year	Component study author, year	Year	Intervention group			Control group			Overweght
Birth weight	Sarah J Davidson，2021（26）			Mean1	SD1	n1	Mean2	SD2	n2
		Callaway 2019	2019	3524	540	206	3541	514	203
		Laitinen 2009	2009	3467	448	82	3579	500	80
		Lindsay 2014	2014	3700	520	62	3680	510	74
		Okesene-Gafa 2019	2019	3685	565	110	3504	672	112
		Pellonpera 2019	2019	3620	539	96	3600	503	92
		Wickens 2017	2017	3600	700	205	3500	700	202
Outcome	Meta author, year	Component study author, year	Year	Intervention group		Control group		Overweight
Caesarean	Sarah J Davidson，2021（1）			events1	total1	events2	total2
		Callaway 2019	2019	73	207	80	204
		Laitinen 2009	2009	12	75	12	77
		Lindsay 2014	2014	20	62	25	74
		Okesene-Gafa 2019	2019	40	112	35	114
		Pellonpera 2019	2019	14	96	14	92
		Wickens 2017	2017	57	206	51	201
Outcome	Meta author, year	Component study author, year	Year	Intervention group		Control group
Eczema	Shuya Sun，2022（2）			events1	total1	events2	total2
		Boyle 2011	2011	42	122	47	120
		Kalliomaki 2007	2007	23	53	41	62
		Rautava 2012（1）	2012	21	73	44	62
		Rautava 2012（2）	2012	20	70	44	62
		Wickens 2018	2018	37	203	43	200
Outcome	Meta author, year	Component study author, year	Year	Intervention group			Control group
Gestational age at birth (weeks)	Sarah J Davidson，2021（22）			Mean1	SD1	n1	Mean2	SD2	n2
		Callaway 2019	2019	39.14	1.88	193	39.32	1.75	180
		Laitinen 2009	2009	39.9	1.3	75	39.9	1.8	79
		Lindsay 2014	2014	40	1.5	62	40.3	1.5	74
		Okesene-Gafa 2019	2019	39.3	1.7	110	38.9	2.3	112
		Pellonpera 2019	2019	39.8	1.4	96	39.6	1.4	92
Outcome	Meta author, year	Component study author, year	Year	Intervention group			Control group
Head circumference	Sarah J Davidson，2021（27）			Mean1	SD1	n1	Mean2	SD2	n2
		Laitinen 2009	2009	34.8	1.39	82	35	1.37	80
		Okesene-Gafa 2019	2019	35.5	1.6	109	35.2	2.1	112
		Wickens 2017	2017	35.3	1.8	205	35.4	1.4	201
Outcome	Meta author, year	Component study author, year	Year	Intervention group		Control group
Hyperbilirubinaemia	Sarah J Davidson，2021（33）			events1	total1	events2	total2
		Callaway 2019	2019	35	205	40	201
		Pellonpera 2019	2019	12	96	8	91
Outcome	Meta author, year	Component study author, year	Year	Intervention group		Control group
Hypoglycaemia	Sarah J Davidson，2021（32）			events1	total1	events2	total2
		Callaway 2019	2019	25	202	27	200
		Pellonpera 2019	2019	20	95	12	89
Outcome	Meta author, year	Component study author, year	Year	Intervention group			Control group
Length	Sarah J Davidson，2021（28）			Mean1	SD1	n1	Mean2	SD2	n2
		Laitinen 2009	2009	50.7	1.85	82	51.2	2.05	80
		Okesene-Gafa 2019	2019	51.3	2.9	109	50.7	3.3	111
		Wickens 2017	2017	51.3	2.6	205	51.2	2.5	199
Outcome	Meta author, year	Component study author, year	Year	Intervention group		Control group
LGA	Sarah J Davidson，2021（9）			events1	total1	events2	total2
		Callaway 2019	2019	35	193	30	180
		Lindsay 2014	2014	6	62	7	74
		Okesene-Gafa 2019	2019	12	110	15	112
		Pellonpera 2019	2019	13	96	13	92
Outcome	Meta author, year	Component study author, year	Year	Intervention group		Control group
Macrosomia	Sarah J Davidson，2021（24）			events1	total1	events2	total2
		Callaway 2019	2019	31	206	35	203
		Lindsay 2014	2014	15	62	16	74
		Wickens 2017	2017	46	205	32	202
Outcome	Meta author, year	Component study author, year	Year	Intervention group		Control group
NICU	Sarah J Davidson，2021（43）			events1	total1	events2	total2
		Callaway 2019	2019	42	207	43	199
		Lindsay 2014	2014	9	62	9	74
		Okesene-Gafa 2019	2019	8	109	12	111
		Pellonpera 2019	2019	13	96	11	92
		Wickens 2017	2017	23	203	22	201
Outcome	Meta author, year	Component study author, year	Year	Intervention group		Control group
Perinatal mortality (stillbirth and neonatal mortality)	Sarah J Davidson，2021（16）			events1	total1	events2	total2
		Callaway 2019	2019	0	207	1	204
		Laitinen 2009	2009	0	82	0	80
		Lindsay 2014	2014	0	62	0	74
Outcome	Meta author, year	Component study author, year	Year	Intervention group			Control group
Ponderal index (kg/m3)	Sarah J Davidson，2021（29）			Mean1	SD1	n1	Mean2	SD2	n2
		Lindsay 2014	2014	28.1	3.4	62	27.6	3.5	74
		Wickens 2017	2017	25.9	2.6	204	25.7	2.5	199
Outcome	Meta author, year	Component study author, year	Year	Intervention group		Control group
Preterm birth	Sarah J Davidson，2021（23）			events1	total1	events2	total2
		Callaway 2019	2019	17	193	12	180
		Laitinen 2009	2009	2	80	1	79
		Lindsay 2014	2014	3	62	2	74
		Okesene-Gafa 2019	2019	5	110	9	112
		Pellonpera 2019	2019	4	96	3	92
		Wickens 2017	2017	16	205	8	201
Outcome	Meta author, year	Component study author, year	Year	Intervention group		Control group
Preterm birth＜37 weeks' gestation	Jacquelyn Grev，2018（1）			events1	total1	events2	total2
		Laitinen 2009	2009	1	85	4	86
		Lindsay 2014	2014	3	63	2	75
		Badehnoosh 2018	2018	2	30	1	30
		Lindsay 2015	2015	0	74	0	75
Outcome	Meta author, year	Component study author, year	Year	Intervention group		Control group
SGA	Sarah J Davidson，2021（25）			events1	total1	events2	total2
		Callaway 2019	2019	5	205	13	199
		Okesene-Gafa 2019	2019	8	110	17	112
		Pellonpera 2019	Outcome+D193	7	96	9	92
Outcome	Meta author, year	Component study author, year	Year	Intervention group		Control group		Women at a risk of allergies
Atopic dermatitis	Jeffrey Voigt，2022（5）			events1	total1	events2	total2
		Dotterud 2010	2010	6	138	20	140
		Huurre 2008	2008	7	72	12	68
		Rautava 2002	2002	4	27	14	30
		Rautava 2012	2012	21	73	44	62
		Simpson 2015	2015	22	81	36	82
		Wickens 2018	2018	37	207	43	200

## Sheet: Supplement 5
Supplement 5. Characteristics of the included systematic reviews of meta-analyses
First auhor, year	Included study	Country and Region	Probiotic type	control	Probiotic dosage per strain/species (CFU/day)	Country and Region	Timing of intervention	Intervention duration (weeks)	Health status
Alexander Jarde, 2018	Abrahamsson 2007	Sweden	Lactobacillus reuteri	Placebo	1×108	Sweden	36 weeks (4th GW-delivery)	36	Women carrying a fetus at risk of allergies
	Boyle 2011	Australia	Lactobacillus rhamnosus GG	Placebo	1.8×10¹⁰	Australia	4 weeks (36th GW-delivery)	4	Women carrying a fetus at risk of allergies
	Dolatkhah 2015	Iran	Lactobacillus acidophilus LA5 Lactobacillus delbrueckii subsp. bulgaricus LBY-27 Bifidobacterium animalis subsp. lactis BB12 Streptococcus thermophiles STY31	Placebo	4×109	Iran	8 weeks (starting between 24-28th and 6th GW)	8	Women with GDM
	Dotterund 2010	Norway	Lactobacillus rhamnosus GG Lactobacillus acidophilus LA5 Bifidobacterium animalis subsp. Lactis Bb-12	Placebo	Lactobacillus rhamnosus GG: 5×1010 Lactobacillus acidophilus LA5: 5×1010 Lactobacillus acidophilus La-5: 5×109	Norway	16 weeks (36th GW to 3 months postpartum)	16	Healthy women
	Hantoushzadeh 2012	Iran	Lactobacillus delbrueckii subsp. bulgaricus Lactobacillus acidophilus Bifidobacterium animalis subsp. lactis Streptococcus thermophiles	Orally-administered clindamycin (300 mg twice a day for 1 week)	100 g yogurt	Iran	1 week (starting at mean 36.43 ± 1.32 GW)	1	Women with symptomatic bacterial vaginosis
	Ho 2016	Taiwan	Lactobacillus rhamnosus GR1 Lactobacillus reuteri RC14	Placebo	1×109	Taiwan	lasted a mean of 21.1 ± 5.5 days until delivery	3	Group B Streptococcus- positive pregnant women
	Jafarnejad 2016	Iran	Lactobacillus acidophilus Lactobacillus plantarum Lactobacillus paracasei Lactobacillus delbrueckii subsp. bulgaricus Bifidobacterium breve Bifidobacterium longum Bifidobacterium infantis Streptococcus thermophilus	Placebo	2.25×1011 (multi-probiotic capsule)	Iran	8 weeks (starting at mean 26.4 GW)	8	Women with GDM
	Kalliomaki 2001	Finland	Lactobacillus rhamnosus GG	Placebo	1×1010	Finland	2–4 weeks (36-38th GW until delivery)	3	Women carrying a fetus at risk of atopic disease
	Karamali 2016	Iran	Lactobacillus acidophilus Lactobacillus casei Bifidobacterium bifidum	Placebo	2×109	Iran	6 weeks (starting at 24–28th GW)	6	Women with GDM
	Kim 2010	Korea	Lactobacillus acidophilus AD031 Bifidobacterium bifidum BGN4 Bifidobacterium animalis subsp. lactis AD011	Placebo	1.6 ×109	Korea	16-20weeks (32-36th GW-3 months postpartum)	18	Women carrying a fetus at risk of allergies
	Krauss-Silva 2011	Brazil	Lactobacillus rhamnosus GR1 Lactobacillus reuteri RC14	Placebo	2×106	Brazil	6-12 weeks (from enrollment to 24–26th GW)	9	Healthy women
	Laitinen 2009	Finland	Lactobacillus rhamnosus GG Bifidobacterium animalis subsp. lactis BB12	Placebo	1×10⁹ (dose not specified, total or per strain)	Finland	24.5-28 weeks (from mean 13.9 ± 1.6 GW until delivery)	26	Healthy women
	Lindsay 2014	Ireland	Lactobacillus salivarius UCC118	Placebo	1×10⁹	Ireland	4 weeks (starting at 24th GW)	4	Obese women
	Lindsay 2015	Ireland	Lactobacillus salivarius UCC118	Placebo	1×10⁹	Ireland	6-11 weeks (from mean 31.5 ± 2.2 GW until delivery)	8.5	Women with impaired glucose tolerance or GDM
	Mastromarino 2015	Italy	Lactobacillus acidophilus Lactobacillus plantarum Lactobacillus paracasei Lactobacillus delbrueckii subsp. bulgaricus Bifidobacterium longum Bifidobacterium breve Bifidobacterium infantis Streptococcus thermophiles	Placebo	9×1011 (multi-probiotic powder)	Italy	4 weeks (36th GW-delivery)	4	Healthy women
	Niers 2009	Netherlands	Bifidobacterium animalis subsp. lactis W52 Bifidobacterium bifidum W23 Lactococcus lactis W58	Placebo	1×10⁹	Netherlands	6 weeks (starting form the last 6 weeks until delivery)	6	Women carrying a fetus at risk of allergies
	Rautava 2012	Finland	Lactobacillus rhamnosus LPR Bifidobacterium longum BL999 Lactobacillus paracasei ST11	Placebo	1×10⁹	Finland	16 weeks (2 gestational months unitl 2 months postpartum)	16	Women carrying a fetus at risk of allergies
Annie McDougall，2024	Krauss-Silva 2011	Brazil	Lactobacillus rhamnosus GR-1 Lactobacillus reuteri RC-14	placebo	2×106	Brazil	4-18weeks（8-20th GW until 24-26th GW）	11	Pregnant women with asymptomatic BV or intermediate vaginal infection
	Callaway 2019	Australia	Lactobacillus rhamnosus Bifidobacterium animalis lactis	placebo	＞ 1×10⁹	Australia	20-40 weeks (from <20th GW until birth)	30	BMI >25.0 kg/m2
	Halkjaer 2020	Denmark	Streptococcus thermophilus Bifidobacterium breve Bifidobacterium longum Bifidobacterium infantis Lactobacillus acidophilus Lactobacillus plantarum Lactobacillus paracasei Lactobacillus delbrueckii subsp bulgaricus	placebo	4.5×1011 (multi-probiotic capsule)	Denmark	16-20 weeks (from 14-20th GW until delivery)	18	Obese women with BMI ≥30 and <35 kg/m2
Chun-Chi Wang, 2020	Callaway 2019	Australia	Lactobacillus rhamnosus Bifidobacterium animalis lactis	placebo	＞ 1×10⁹	Australia	20-40 weeks (from <20th GW until birth)	30	BMI >25.0 kg/m2
	Lindsay 2014	Ireland	Lactobacillus salivarius UCC118	Placebo	10⁹	Ireland	4 weeks (from 24th GW)	4	Obese women with BMI > 30.0 kg/m2
	Okesene-Gafa 2016	New Zealand	Lactobacillus rhamnosus GG Bifidobacterium animalis subspecies lactis	Placebo	≥6.5 × 109 (multi-probiotic capsule)	New Zealand	23-28weeks (from12-17th GW until delivery)	25.5	Obese women with BMI > 30.0 kg/m2
Karaponi Am Okesene-Gafa, 2020	Badehnoosh 2018	Iran	Lactobacillus acidophilus Lactobacillus casei Bifidobacterium bifidum	placebo	2 x 10⁹	Iran	6 weeks	6	Women with GDM
	Karamali 2018	Iran	Lactobacillus acidophilus Lactobacillus casei Bifidobacterium bifidum	placebo	2 x 10⁹	Iran	6 weeks	6	women with GDM
	Kijmanawat 2019	Thailand	Lactobacillus acidophilus Bifidobacterium Bifidum	Placebo	10⁹	Thailand	4 weeks (lasted 4 weeks from 24-28th GW)	4	Women with GDM
	Lindsay 2015	Ireland	Lactobacillus salivarius UCC118	Placebo	1×10⁹	Ireland	6-11 weeks (from mean 31.5 ± 2.2 GW until delivery)	8.5	Women with impaired glucose tolerance or GDM
Rui Wu, 2024	Badehnoosh 2018	Iran	Lactobacillus acidophilus Lactobacillus casei Bifidobacterium bifidum	placebo	2 x 10⁹	Iran	6 weeks	6	Women with GDM
	Jamilian 2019	Iran	Lactobacillus acidophilus Bifidobacterium bifidum Lactobacillus reuteri Lactobacillus fermentum	placebo	8 × 10⁹ (multi-probiotic capsule)	Iran	6 weeks	6	women with GDM
	Karamali 2018	Iran	Lactobacillus acidophilus Lactobacillus casei Bifidobacterium bifidum	placebo	2 x 10⁹	Iran	6 weeks	6	women with GDM
Saeed Baradwan, 2023	Daskalakis 2017	Greece	Lactobacillus rhamnosus Lactobacillus gasseri.	Antibioics (standard treatment)	1×108	Greece	10 days	1.4	Women who were presented with PPROM between 24 and 34 weeks of gestation
	Ibrahim 2018	NR	Lactobacillus rhamnosus Lactobacillus gasseri.	Antibioics (standard treatment)	NR	NR	10 days	1.4	Women who were presented with PPROM between 24 and 34 weeks of gestation
	Kahvazi 2022	Iran	NR	Antibioics (standard treatment)	NR	Iran	10 days	1.4	Women who were presented with PPROM between 24 and 34 weeks of gestation
	Yadav 2022	India	Lactobacillus cripatus Lactobacillus rhamnosus Lactobacillus gasseri Lactobacillus jensenni	Antibioics (standard treatment)	Lactobacillus cripatus: 1×1010 Lactobacillus rhamnosus: 1×1010 Lactobacillus gasseri: 3×108 Lactobacillus jensenni: 2×108	India	10 days or until delivery, whichever occurred first (enrolled during 24-34th GW)	1.4	Women who were presented with PPROM between 24 and 34 weeks of gestation
Bekalu Kassie Alemu, 2023	Luoto 2010	Finland	Lactobacillus rhamnosus GG Bifidobacterium lactis	Placebo	1×1010	Finland	28 weeks (start at the first tremister until the end of exclusively breastfeeding)	28	Women with atopic history
	Abrahamsson 2009	Sweden	Lactobacillus reuteri	Placebo	1×108	Sweden	4 weeks (36th GW until delivery)	4	Healthy women
	Arroyo 2010	Spain	Lactobacillus fermentum or Lactobacillus salivarius	Antibiotics	1×10⁹	Spain	3 weeks (during lactation)	3	Women with illness
	Baldassarre 2016	Italy	Vivomixx/visbiome	Placebo	9×1011 (multi-probiotic powder)	Italy	8 weeks (start at 36th GW to 4 weeks postpartum)	8	Healthy women
	Bisanz 2015	Tanzania	Lactobacillus rhamnosus GR-1	Placebo	1×1010 (250g yogurt)	Tanzania	17-32 weeks (start at 12-24th GW to 1 week or 1 month postpartum)	24.8	Healthy women
	Dewanto 2017	Indonesia	Bifidobacterium animalis subgroup HNO19	Placebo	1×10⁹	Indonesia	25 weeks (start at the third tremister to 3 months postpartum)	25	Healthy women
	Dotterud 2015	Norway	Lactobacillus rhamnosus GG Lactobacillus acidophilus Bifidobacterium animalis lactis	Placebo	5×1010 (250ml fermented milk)	Norway	16 weeks (start at 36th GW to 4 months postpartum)	16	Healthy women
	Enomoto T 2014	Japan	Bifidobacterium breve Bifidobacterium longum	Placebo	5×109	Japan	4 weeks (36th GW until delivery)	4	Women with illness
	Fernandez 2016	Spain	Lactobacillus salivarius	Placebo	1×10⁹	Spain	10 weeks (start at 30th GW until delivery)	10	Healthy women
	Grzeskowiak L 2012	Finland	Lactobacillus rhamnosus LPR Lactobacillus paracasei ST11	Placebo	1×10⁹	Finland	16 weeks (start at 8 months of gestational age to 2 months postpatum)	16	Healthy women
	Hurtado 2017	Spain	Lactobacillus fermentum	Placebo	NR	Spain	NR		Women with illness
	Jimenez 2008	Spain	Lactobacillus salivarius Lactobacillus gasseri	Placebo	1×10⁹	Spain	4 weeks (during lactation)	4	Women with illness
	Karaahmet 2022	Turkey	Bifidobacterium actiregularis	Usual treatment	5×106	Turkey	2 weeks (during lactation)	2	NR
	Leila 2011	Iran	Lactobacillus casei Lactobacillus rhamnosus Lactobacillus acidophilus Bifidobacterium longum Bifidibacterium breve	No intervention	5×109	Iran	4 weeks (during lactation)	4	Healthy women
	Maldonado-Lobon 2015	Spain	Lactobacillus fermentum	Placebo	3×109 or 6×109 or 9×109	Spain	3 weeks (during lactation)	3	Women with illness
	Mastromarino 2015	Italy	Lactobacillus acidophilus Lactobacillus plantarum Lactobacillus paracasei Lactobacillus delbrueckii subsp. bulgaricus Bifidobacterium longum Bifidobacterium breve Bifidobacterium infantis Streptococcus thermophiles	Placebo	9×1011 (multi-probiotic powder)	Italy	4 weeks (36th GW until delivery)	4	Healthy women
	Pastor 2020	Spain	Lactobacillus fermentum	Placebo	3×109	Spain	16 weeks (during lactation)	16	Healthy women
	Shin, Park, and Yi 2021	Korea	Lactobacillus rhamnosus Saccharomyces boulardii	Usual treatment	Lactobacillus rhamnosus: 4×108 Saccharomyces boulardii: 109	Korea	8 weeks (during lactation)	8	Healthy women
	Simpson 2018	Norway	Fermented milk	Placebo	5×1010 (250ml fermented milk)	Norway	16 weeks (36th GW to 3 months postpartum)	16	Healthy women
	Vahamiko 2017	Finland	Lactobacillus rhamnosus GG Bifidobacterium lactis	Placebo	1×10⁹	Finland	22-64 weeks (pregnancy and lactation)	43	Women with illness
Jacquelyn Grev, 2018	Badehnoosh 2018	Iran	Lactobacillus acidophilus Lactobacillus casei Bifidobacterium bifidum	placebo	2 x 10⁹	Iran	6 weeks (starting at 24-28th GW)	6	Women with GDM
	Laitinen 2009	Finland	Lactobacillus rhamnosus GG Bifidobacterium animalis subsp. lactis BB12	Placebo	1×10⁹ (dose not specified, total or per strain)	Finland	24.5-28 weeks (from mean 13.9 ± 1.6 GW until delivery)	26	Healthy women
	Lindsay 2014	Ireland	Lactobacillus salivarius UCC118	Placebo	1×10⁹	Ireland	4 weeks (starting at 24th GW)	4	Obese women
	Lindsay 2015	Ireland	Lactobacillus salivarius UCC118	Placebo	1×10⁹	Ireland	6-11 weeks (from mean 31.5 ± 2.2 GW until delivery)	8.5	Women with impaired glucose tolerance or GDM
Sarah J Davidson, 2021	Callaway 2019	Australia	Lactobacillus rhamnosus Bifidobacterium animalis lactis	placebo	＞ 1×10⁹	Australia	20-40 weeks (from <20th GW until birth)	30	BMI >25.0 kg/m2
	Laitinen 2009	Finland	Lactobacillus rhamnosus GG Bifidobacterium animalis subsp. lactis BB12	Placebo	1×10⁹ (dose not specified, total or per strain)	Finland	24.5-28 weeks (from mean 13.9 ± 1.6 GW until delivery)	26	Healthy women
	Lindsay 2014	Ireland	Lactobacillus salivarius UCC118	Placebo	1×10⁹	Ireland	4 weeks (starting at 24th GW)	4	Obese women
	Okesene-Gafa 2019	New Zealand	Lactobacillus rhamnosus GG Bifidobacterium animalis subspecies lactis BB12	Placebo	≥6.5 × 109 (multi-probiotic capsule)	New Zealand	23-28 weeks (from 12-17th GW until delivery)	25.5	Obese women with BMI > 30.0 kg/m2
	Pellonpera 2019	Finland	Lactobacillus rhamnosus HN001 Bifidobacterium animalis ssp lactis 420	Placebo	1×1010 (multi-probiotic capsule)	Finland	46-64 weeks (enrolled < 18th GW until 6 months postpartum)	55	Women with BMI ≥ 25 kg/m2
	Wickens 2017	New Zealand	Lactobacillus rhamnosus HN001	Placebo	6×109	New Zealand	24-48 weeks (14-16th GW until 6 months postpartum if breastfeeding)	36	Women with atopic diseases
Feina Wang, 2023	Dotterud 2010	Norway	Lactobacillus rhamnosus GG Lactobacillus acidophilus LA5 Bifidobacterium animalis subsp. Lactis Bb-12	Placebo	Lactobacillus rhamnosus GG: 5×1010 Lactobacillus acidophilus LA5: 5×1010 Lactobacillus acidophilus La-5: 5×109	Norway	16 weeks (36th GW to 3 months postpartum)	16	Healthy women
	Wu 2010	China	NR	NR	NR	China	NR		NR
	Boyle 2011	Australia	Lactobacillus rhamnosus GG	Placebo	1.8×10¹⁰	Australia	4 weeks (36th GW until delivery)	4	Women carrying a fetus at risk of allergies
	Rautava 2012	Finland	Lactobacillus rhamnosus LPR Bifidobacterium longum BL999 Lactobacillus paracasei ST11	Placebo	1×10⁹	Finland	16 weeks (2 months of gestational age unitl 2 months postpartum)	16	Women carrying a fetus at risk of allergies
	Simpson 2015	Norway	Lactobacillus rhamnosus GG Lactobacillus acidophilus La-5 Bifidobacterium animalis subsp. lactis Bb-12	Placebo	5×1010 (250 ml fermented milk)	Norway	16 weeks (36th GW-3 months postpartum)	16	NR
	Ro 2017	Norway	Lactobacillus rhamnosus GG Bifidobacterium animalis subsp. lactis Bb-12 Lactobacillus acidophilus La-5	Placebo	5×1010 (fermented milk)	Norway	16 weeks (36th GW until 3 months post[artum)	16	Women with a history of allergy or a family history of atopy
	Wickens 2018	New Zealand	Lactobacillus rhamnosus HN001	placebo	6×109	New Zealand	24-48 weeks (14-16th GW until 6 months postpartum if breastfeeding)	36	Women or their biological partner with a history of treated asthma, eczema, or hay fever
G Zuccotti, 2015	Wickens 2008	New Zealand	Lactobacillus rhamnosus HN001 or Bifidobacterium animalis subsp lactis HN019	placebo	Lactobacillus rhamnosus HN001 D: 6×109 or Bifidobacterium animalis subsp lactis HN019 D: 9 ×109	New Zealand	4-28 weeks (35th GW until 6 months if breastfeeding)	16	Women carrying a fetus at risk of allergies
	Abrahamsson 2007	Sweden	Lactobacillus reuteri	Placebo	1×108	Sweden	36 weeks (4th GW until delivery)	36	Women carrying a fetus at risk of allergies
	Abrahamsson 2013	Sweden	Lactobacillus reuteri	placebo	1×108	Sweden	4 weeks (36th GW until delivery)	4	Women with a family history of allergy
	Bottcher 2008	Sweden	Lactobacillus reuteri	placebo	NR	Sweden	4 weeks (36th GW until delivery)	4	Women with a family history of allergy
	Kalliomaki 2001	Finland	Lactobacillus rhamnosus GG	placebo	1×1010	Finland	26-28 weeks (36-38th GW until 6 months postpartum)	27	Women with a family history of allergy
	Kopp 2008	Germany	Lactobacillus rhamnosus GG	placebo	5×109	Germany	28-30 weeks (34-36th GW until 6 months postpartum)	29	Healthy women
	Niers 2009	Netherlands	Bifidobacterium animalis subsp. lactis W52 Bifidobacterium bifidum W23 Lactococcus lactis W58	Placebo	1×10⁹	Netherlands	34 weeks (6th GW until delivery)	34	Women carrying a fetus at risk of allergies
	Ou 2012	Taiwan	Lactobacillus rhamnosus GG	placebo	1×1010	Taiwan	16-40 weeks (24th GW to 6 months postpartum if breastfeeding)	28	Pregnant women with allergies
	Rautava 2002	Finland	Lactobacillus rhamnosus GG	placebo	2×1010	Finland	16 weeks (36th GW to 3 months postpartum)	16	Women with a family history of allergy
	Rautava 2012	Finland	Lactobacillus rhamnosus LPR Bifidobacterium longum BL999 Lactobacillus paracasei ST11	Placebo	1×10⁹	Finland	16 weeks (2 months of gestational age unitl 2 months postpartum)	16	Women carrying a fetus at risk of allergies
	Wickens 2012	New Zealand	Lactobacillus rhamnosus HN001 or Bifidobacterium animalis subsp lactis HN019	placebo	Lactobacillus rhamnosus HN001: 6×109 or Bifidobacterium animalis subsp lactis HN019: 9×109	New Zealand	4-28 weeks (35th GW to 6 months postpartum if breastfeeding)	16	NR
	Wickens 2013	New Zealand	Lactobacillus rhamnosus HN001 or Bifidobacterium animalis subsp lactis HN019	placebo	Lactobacillus rhamnosus HN001: 6×109 or Bifidobacterium animalis subsp lactis HN019: 9×109	New Zealand	4-28 weeks (35th GW-6 months postpartum if breastfeeding)	16	Women carrying a fetus at risk of allergies
Jeffrey Voigt, 2022	Dotterud 2010	Norway	Lactobacillus rhamnosus GG Lactobacillus acidophilus LA5 Bifidobacterium animalis subsp. Lactis Bb-12	Placebo	Lactobacillus rhamnosus GG: 5×1010 Lactobacillusacidophilus LA5: 5×1010 Lactobacillus acidophilus La-5: 5×109	Norway	16 weeks (36th GW to 3 months postpartum)	16	Healthy women
	Huurre 2008	Finland	Lactobacillus rhamnosus strain GG Bifidobacterium lactis Bb12	Placebo	1×1010	Finland	52-56 weeks (from the first trimester until the end of exclusive breastfeeding)	54	Women with a family history of allergy
	Rautava 2002	Finland	Lactobacillus rhamnosus GG	placebo	2×1010	Finland	16 weeks (36th GW to 3 months postpartum)	16	Women with a family history of allergy
	Rautava 2012	Finland	Lactobacillus rhamnosus LPR Bifidobacterium longum BL999 Lactobacillus paracasei ST11	Placebo	1×10⁹	Finland	16 weeks (2 months of gestational age unitl 2 months postpartum)	16	Women carrying a fetus at risk of allergies
	Simpson 2015	Norway	Lactobacillus rhamnosus GG Lactobacillus acidophilus La-5 Bifidobacterium animalis subsp. lactis Bb-12	Placebo	5×1010 (250 ml fermented milk)	Norway	16 weeks (36th GW to 3 months postpartum)	16	NR
	Wickens 2018	New Zealand	Lactobacillus rhamnosus HN001	placebo	6×109	New Zealand	Not breastfeeding: 24-26 weeks or breastfeeding: 48-50 weeks (14-16th GW to 6 months postpartum if breastfeeding)	37	Women or their biological partner with a history of treated asthma, eczema, or hay fever
Shuya Sun, 2022	Boyle 2011	Australia	Lactobacillus rhamnosus GG	Placebo	1.8×10¹⁰	Australia	4 weeks (36th GW until delivery)	4	Women carrying a fetus at risk of allergies (their partner or a previous child was affected by a doctor-diagnosed allergic disease including asthma, eczema, food allergy or allergic rhinitis.)
	Dotterud 2010	Norway	Lactobacillus rhamnosus GG Lactobacillus acidophilus LA5 Bifidobacterium animalis subsp. Lactis Bb-12	Placebo	Lactobacillus rhamnosus GG: 5×1010 Lactobacillus acidophilus LA5: 5×1010 Lactobacillus acidophilus La-5: 5×109	Norway	16 weeks (36th GW to 3 months postpartum)	16	Healthy women
	Huuree 2008	Finland	Lactobacillus rhamnosus strain GG Bifidobacterium lactis Bb12	Placebo	1×1010	Finland	52-56 weeks (from the first trimester until the end of exclusive breastfeeding)	54	Women carrying a fetus at risk of allergies (their partner or a previous child was affected by a doctor-diagnosed allergic disease including asthma, eczema, food allergy or allergic rhinitis.)+J108
	Kalliomaki 2007	Finland	Lactobacillus rhamnosus GG	Placebo	1×1010	Finland	28 weeks (36th GW to 6months postpartum)	28	NR
	Rautava 2012	Finland	Lactobacillus rhamnosus LPR Bifidobacterium longum BL999 Lactobacillus paracasei ST11	Placebo	1×10⁹	Finland	16 weeks (2 months of gestational age unitl 2 months postpartum)	16	Women carrying a fetus at risk of allergies (mothers wit allergic diseases)
	Wickens 2018	New Zealand	Lactobacillus rhamnosus HN001	placebo	6×109	New Zealand	24-48 weeks (14-16th GW to 6 months postpartum if breastfeeding)	36	Women or their biological partner with a history of treated asthma, eczema, or hay fever (women carrying a fetus at risk of allergies)
CFU = colony-forming unit; GW = gestational week; GDM = gestational diabetes mellitus; BV = bacterial vaginosis; BMI = body mass index; NR = not reported.

## Sheet: Supplement 6
Supplement 6. Re-estimation, certainty, credibility grading, and quality assessment of included systematic reviews and meta-analyses
Outcome	Meta author, year	Maternal health status	No. of studies	No. of events (dichonomous data)/Sample size (continuous data)	Metric	Effect size	95% CI	I²	p-value for heterogeneity	p（overall effect）	egger's p	95% PI	p, Excess significance bias	Largest study with significant effect size	GRADE	Credibility grading	AMSTAR 2
Pregnancy
Fetal growth and development
Birth weight	Saeed Baradwan, 2023（4）	PPROM	4	339	SMD	0.36	0.12，0.61	19.8	0.291	0.003	0.889	-0.35, 1.08	0.75	No	Low	Weak (class IV)	Low
Birth weight	Alexander Jarde，2018（4）	Inconsistent	10	1608	SMD	0.03	-0.07, 0.13	0	0.659	0.602	0.048	-0.07, 0.13	NA	No	Low	NA	Low
Birth weight	Karaponi Am Okesene-Gafa，2020（8）	GDM	4	324	SMD	-0.15	-0.37, 0.06	0	0.549	0.165	0.426	-0.37, 0.06	NA	No	Moderate	NA	Low
Birth weight	Bekalu Kassie Alemu，2023（5）	Inconsistent	2	145	SMD	-0.5	-0.83, -0.17	0	0.585	0.003	NA	NA	0	Yes	Low	Weak (class IV)	High
Birth weight	Chun-Chi Wang，2020	Above-normal BMI	3	NA	MD	50.6	-68.04, 169.25	51.1	0.13	0.403	0.4514	-1175.91, 1141.91	NA	No	Low	NA	Low
Birth head circumference	Karaponi Am Okesene-Gafa，2020（9）	GDM	3	249	SMD	0	-0.25, 0.25	0	0.705	0.997	0.048	-0.25, 0.25	NA	No	Moderate	NA	Low
Birth length	Alexander Jarde，2018（31）	Inconsistent	4	528	SMD	0.08	-0.13, 0.29	29.1	0.237	0.44	0.167	-0.60, 0.76	NA	No	Moderate	NA	Low
Macrosomia	Karaponi Am Okesene-Gafa，2020（6）	GDM	3	42/267	RR	0.5	0.11, 2.35	44.3	0.166	0.382	NA	0.00, 3716569.78	NA	No	Very low	NA	Low
LGA	Karaponi Am Okesene-Gafa，2020（2）	GDM	2	24/174	RR	0.71	0.34, 1.51	0	0.425	0.377	NA	NA	NA	No	Very low	NA	Low
LGA	Sarah J Davidson，2021（10）	Above-normal BMI	2	78/509	RR	1.08	0.72, 1.62	0	0.915	0.719	NA	NA	NA	No	Low	NA	High
SGA	Alexander Jarde，2018（5）	Inconsistent	3	35/318	RR	1.02	0.35, 2.99	49.6	0.137	0.977	0.076	0.00, 15576.01	NA	No	Very low	NA	Low
Fetal membrane disorders
Latency period duration	Saeed Baradwan, 2023（2）	PPROM	3	279	SMD	0.72	-0.02,1.46	88.7	0	0.057	0.443	-8.48, 9.92	0.868	No	Low	NA	Low
PPROM	Alexander Jarde，2018（7）	Inconsistent	2	24/366	RR	1.37	0.63, 2.99	0	0.462	0.432	NA	NA	NA	No	Very low	NA	Low
Mode of delivery
Caesarean	Karaponi Am Okesene-Gafa，2020（1）	GDM	3	82/267	RR	0.64	0.30,1.35	68.9	0.04	0.238	0.104	0.00, 3144.69	0	No	Low	NA	Low
Caesarean	Sarah J Davidson，2021（2）	Above-normal BMI	2	198/547	RR	0.91	0.73, 1.14	0	0.829	0.412	NA	NA	NA	No	Moderate	NA	High
Caesarean	Alexander Jarde，2018（35）	Inconsistent	9	274/1208	RR	0.83	0.67, 1.04	9	0.36	0.103	0.08	0.58, 1.19	0	No	Moderate	NA	Low
Induction of labor	Sarah J Davidson，2021（18）	Above-normal BMI	2	173/544	RR	1.06	0.78, 1.46	22.5	0.256	0.699	NA	NA	NA	No	Moderate	NA	High
Timing of delivery
Gestational age at birth	Saeed Baradwan, 2023（1）	PPROM	4	339	SMD	0.63	0.03, 1.23	86	0	0.039	0.343	-2.14, 3.41	0.826	No	Low	Weak (class IV)	Low
Gestational age at birth	Jacquelyn Grev，2018（8）	Dysglycemia	2	207	SMD	0.08	-0.19, 0.36	0	0.701	0.549	NA	NA	NA	No	Moderate	NA	High
Gestational age at birth	Alexander Jarde，2018（3）	Inconsistent	8	1133	SMD	0.05	-0.07, 0.16	0	0.496	0.451	0.37	-0.07, 0.16	NA	No	Moderate	NA	Low
Preterm birth (< 34 weeks)	Annie McDougall，2024	Inconsistent	3	13/1027	RR	1.15	0.37, 3.52	0	0.433	0.811	0.868	0.37, 3.52	NA	No	Very low	NA	Low
Preterm birth (< 34 weeks)	Jacquelyn Grev，2018（7）	Inconsistent	2	0/287	RD	0	-0.02, 0.02	0	1	1	NA	-0.02, 0.02	NA	No	Very low	NA	High
Preterm birth (< 37 weeks)	Alexander Jarde，2018（2）	Inconsistent	11	90/2484	RR	1.08	0.71, 1.63	0	0.688	0.729	0.468	0.71, 1.63	NA	No	Low	NA	Low
Glucose regulation
Hypoglycemia	Karaponi Am Okesene-Gafa，2020（11）	GDM	3	22/177	RR	0.84	0.38, 1.83	0	0.753	0.659	0.642	0.38, 1.83	NA	No	Very low	NA	Low
Neonatal pulmonary disorders
RDS	Saeed Baradwan, 2023（7）	PPROM	3	66/272	RR	0.75	0.50, 1.13	0	0.491	0.166	0.496	0.50, 1.13	NA	No	Very low	NA	Low
Mortality
Misscharge/stillbirth	Jacquelyn Grev，2018（10）	Inconsistent	2	7/320	RR	0.82	0.13, 5.05	21.5	0.259	0.828	NA	NA	NA	No	Very low	NA	High
Neonatal mortality	Jacquelyn Grev，2018（9）	Inconsistent	2	0/298	RD	0	-0.02, 0.02	0	1	1	NA	-0.02, 0.02	NA	No	Very low	NA	High
Breast milk microbiota
Detection rate of beneficial bacteria in breast milk	Bekalu Kassie Alemu，2023（9）	Healthy	6	253/654	RR	1.95	1.03, 3.66	62.7	0.03	0.039	0.042	0.29, 12.99	0.684	Yes	Low	Weak (class IV)	High
Other outcomes
Hyperbilirubinemia	Karaponi Am Okesene-Gafa，2020（12）	GDM	2	20/120	RR	0.19	0.06, 0.61	0	0.522	0.006	NA	NA	0	No	Very low	Weak (class IV)	Low
Neonatal sepsis	Saeed Baradwan, 2023（6）	PPROM	3	47/272	RR	0.75	0.45, 1.27	0	0.908	0.287	0.066	0.45, 1.27	NA	No	Very low	NA	Low
Mortality and morbidity	Sarah J Davidson，2021（17）	Above-normal BMI	2	32/623	RR	0.69	0.36, 1.34	0	0.803	0.277	NA	NA	NA	No	Very low	NA	High
Polyhydramnios	Rui Wu，2024（11）	GDM	3	10/177	RR	0.46	0.14, 1.57	0	0.976	0.216	0.461	0.14, 1.57	NA	No	Very low	NA	Low
NICU admission	Alexander Jarde，2018（34）	Inconsistent	3	49/377	RR	1.03	0.62, 1.72	0	0.795	0.905	0.584	0.62, 1.72	NA	No	Very low	NA	Low
Lactation
Breast milk microbiota
Detection rate of beneficial bacteria in breast milk	Bekalu Kassie Alemu，2023（10）	Inconsistent	6	241/655	RR	2.7	1.22, 5.96	76.1	0.001	0.014	0.215	0.28, 25.73	0	No	Low	Weak (class IV)	High
Pregnancy and lactation
Gastrointestinal outcomes
Infant stool beneficial bacteria abundance	Bekalu Kassie Alemu，2023（4）	Inconsistent	6	894	SMD	0.89	0.38， 1.40	91.2	0	0.001	0.771	-0.94, 2.73	NA	Yes	Low	Weak (class IV)	High
Colic	Bekalu Kassie Alemu，2023（6）	Healthy	3	45/388	RR	0.3	0.16， 0.57	0	0.481	0	0.575	0.16, 0.57	0.677	No	Low	Weak (class IV)	High
Immunologic response
Eczema	G Zuccotti，2015（2）	At risk of allergies	3	270/868	RR	0.89	0.73, 1.08	0	0.95	0.231	0.514	0.73, 1.08	NA	No	Moderate	NA	Low
Eczema	G Zuccotti，2015（3）	Inconsistent	10	495/1567	RR	0.75	0.57, 0.97	66.7	0.001	0.029	0.819	0.33, 1.71	0.967	No	High	Weak (class IV)	Low
Rhinoconjunctivitis	G Zuccotti，2015（4）	At risk of allergies	5	184/1301	RR	0.9	0.64, 1.27	32.5	0.205	0.555	0.58	0.37, 2.22	NA	No	Moderate	NA	Low
Breast milk microbiota and feeding practices
Breastfeeding at 6 months	Sarah J Davidson，2021（19）	Inconsistent	2	441/552	RR	0.99	0.91， 1.07	0	0.351	0.814	NA	NA	NA	No	Moderate	NA	High
Detection rate of beneficial bacteria in breastmilk	Bekalu Kassie Alemu，2023（1）	Inconsistent	12	494/1308	RR	1.8	1.25， 2.58	69.2	0	0.001	0.099	0.71, 4.57	0.833	No	Low	Weak (class IV)	High
The mean abundance of beneficial bacteria in breast milk	Bekalu Kassie Alemu，2023（2）	Inconsistent	10	867	SMD	1.22	0.62， 1.83	92.8	0	0	0.032	-0.98, 3.44	0.936	Yes	Very low	Weak (class IV)	High
The mean abundance of pathogenic bacteria in breast milk	Bekalu Kassie Alemu，2023（3）	Inconsistent	6	745	SMD	-0.9	-1.49, -0.31	91.3	0	0.003	0.013	-2.98,1.14	0.869	No	Moderate	Weak (class IV)	High
Variable intervention timing (pregnancy and/or lactation)
Immunologic response
Atopic eczema	Shuya Sun，2022（4）	Inconsistent	3	134/626	RR	0.68	0.50, 0.93	0	0.42	0.015	0.903	0.50， 0.93	NA	Yes	Low	Weak (class IV)	Critically low
Atopic dermatitis	Feina Wang，2023（2）	Inconsistent	7	NA	RR	0.58	0.25, 0.90	74.4	0.001	0.001	0.888	0.16, 2.06	0.913	No	Low	Weak (class IV)	Low
Atopic dermatitis	Jeffrey Voigt，2022（5）	Inconsistent	6	266/1180	RR	0.52	0.38, 0.72	48.6	0.083	0	0.375	0.21, 1.27	0.982	No	High	Weak (class IV)	Low
Eczema	Shuya Sun，2022（2）	At risk of allergies	5	362/1027	RR	0.61	0.44, 0.85	74.4	0.004	0.003	0.215	0.19, 1.95	0.913	No	High	Weak (class IV)	Critically low
Fetal growth and development
Birth weight	Sarah J Davidson，2021（26）	Inconsistent	6	1524	SMD	0.05	-0.08, 0.18	37.9	0.153	0.448	0.711	-0.28, 0.39	0	No	Moderate	NA	High
Birth length	Sarah J Davidson，2021（28）	Inconsistent	3	786	SMD	0.01	-0.22, 0.23	57.8	0.093	0.952	0.714	-2.40, 2.42	NA	No	Low	NA	High
Birth head circumference	Sarah J Davidson，2021（27）	Inconsistent	3	789	SMD	-0.02	-0.12, 0.08	3.8	0.392	0.751	0.873	-1.40, 1.37	NA	No	Moderate	NA	High
LGA	Sarah J Davidson，2021（9）	Above-normal BMI	4	131/919	RR	1	0.73, 1.37	0	0.925	0.981	0.438	0.73, 1.37	NA	No	Low	NA	High
SGA	Sarah J Davidson，2021（25）	Above-normal BMI	3	59/814	RR	0.51	0.30, 0.87	0	0.605	0.012	0.976	0.30, 0.87	NA	No	Low	Weak (class IV)	High
Macrosomia	Sarah J Davidson，2021（24）	Inconsistent	3	175/952	RR	1.13	0.83, 1.53	19.7	0.288	0.442	0.819	0.09, 13.80	NA	No	Low	NA	High
Ponderal index	Sarah J Davidson，2021（29）	Inconsistent	2	539	SMD	0.1	-0.07, 0.26	0	0.739	0.271	NA	NA	NA	No	Moderate	NA	High
Mode of delivery
Caesarean	Sarah J Davidson，2021（1）	Inconsistent	6	433/1520	RR	1	0.86, 1.17	0	0.895	0.999	0.689	0.86, 1.17	NA	No	Moderate	NA	High
Timing of delivery
Gestational age at birth	Sarah J Davidson，2021（22）	Inconsistent	5	1073	SMD	0.01	-0.13, 0.15	25.3	0.253	0.891	0.859	-0.34, 0.36	NA	No	Moderate	NA	High
Preterm birth (＜37 weeks)	Sarah J Davidson，2021（23）	Inconsistent	6	82/1484	RR	1.32	0.85, 2.03	0	0.614	0.215	0.899	0.85, 2.03	NA	No	Low	NA	High
Preterm birth (＜37 weeks)	Jacquelyn Grev，2018（1）	Inconsistent	4	13/518	RR	1.02	0.29, 3.63	12.7	0.318	0.977	0.839	0.00, 16822.78	NA	No	Very low	NA	High
Glucose regulation
Hypoglycaemia	Sarah J Davidson，2021（32）	Above-normal BMI	2	84/586	RR	1.15	0.69, 1.92	37	0.208	0.601	NA	NA	NA	No	Very low	NA	High
Neonatal mortality
Perinatal mortality (stillbirth and neonatal mortality)	Sarah J Davidson，2021（16）	Inconsistent	3	1/709	RR	0.33	0.01, 8.02	0	NA	0.495	NA	0.01, 8.02	NA	No	Very low	NA	High
Other outcomes
Hyperbilirubinaemia	Sarah J Davidson，2021（33）	Above-normal BMI	2	95/593	RR	0.96	0.64, 1.44	9.6	0.293	0.839	NA	NA	NA	No	Low	NA	High
NICU admission	Sarah J Davidson，2021（43）	Inconsistent	5	192/1354	RR	0.97	0.75, 1.26	0	0.888	0.84	0.765	0.75, 1.26	NA	No	Low	NA	High
CI = confidence interval; PI = prediction interval; LGA = large for gestational age; SGA = small for gestational age; PPROM = preterm and term prelabor rupture of membranes; GDM = gestational diabetes mellitus; BMI = body mass index; RDS = respiratory distress syndrome; SMD = standerdized mean difference; RR = relative risk; MD = mean difference; NA = not applicable.
Qualitative conclusion ( No. of study＜2 )
Outcomes include only one study	Meta author, Year	Metric	Effect szie	95% CI	p value for overall effect size
Pregnancy
Asthma/wheezing	Hania Szajewska, 2018（5）	RR	0.92	0.58, 1.45	0.707
Atopic dermatitis	Lin Li，2019（1）	RR	0.77	0.54, 1.10	0.146
Atopic eczema	Carlos A Cuello-Garcia，2015 (2)	RR	0.94	0.53, 1.68	0.844
Atopic seNAitization	Guo-Qiang Zhang ，2016 （2）	RR	1	0.68, 1.48	0.995
Eczema	Carlos A Cuello-Garcia，2015 (1)	RR	0.88	0.63, 1.22	0.445
Food sensitizaton	Guo-Qiang Zhang ，2016 （6）	RR	1.01	0.66, 1.55	0.967
Induction of labor	Karaponi Am Okesene-Gafa，2020（3）	RR	1.33	0.74, 2.37	0.338
Ponderal index (kg/m³)	Alexander Jarde，2018（32）	SMD	0.14	-0.19, 0.48	0.401
Preterm birth (< 37 weeks)	Jacquelyn Grev，2018（5）	RR	2	0.19, 20.90	0.563
Cord C peptide	Karaponi Am Okesene-Gafa，2020（13）	SMD	-0.05	-0.44, 0.34	0.804
Pregnancy and lactation
32–33 split proinsulin (> 85th percentile in 6 months)	Sarah J Davidson，2021（42）	RR	0.95	0.34, 2.69	0.929
Caesarean	Sarah J Davidson，2021（5）	RR	1.09	0.79, 1.51	0.6
Asthma	Meghan B Azad，2013 (1)	RR	0.64	0.01, 1.27	0.048
Head circumference (6 months)	Sarah J Davidson，2021（40）	SMD	0.19	-0.17, 0.55	0.293
Infant height (0-6 months)	Sarah J Davidson，2021（37）	SMD	-0.16	-0.47, 0.16	0.332
Mean blood pressure – 6 months (mmHg)	Sarah J Davidson，2021（41）	SMD	-0.11	-0.48, 0.25	0.541
Probiotic treatment for women with gestational diabetes to improve maternal and infant health and well-being	Sarah J Davidson，2021（34）	SMD	-0.02	-0.33, 0.29	0.906
Neonatal sepsis (≤ three days)	Jacquelyn Grev，2018（11）	RD
Lactation
ROP	Jacquelyn Grev，2018（22）	RR	1.98	0.36, 10.97	0.434
Allergy (12-24 months)	Carlos A Cuello-Garcia，2015 (12)	RR	0.73	0.11, 4.92	0.742
BPD	Jacquelyn Grev，2018（18）	RR	0.73	0.28, 1.92	0.527
Days to achieve 50% enteral feeds	Jacquelyn Grev，2018（23）	SMD	-0.51	-1.04, 0.02	0.058
Death or NEC	Jacquelyn Grev，2018（14）	RR	0.53	0.19, 1.49	0.227
Death prior to hospital discharge	Jacquelyn Grev，2018（13）	RR	0.66	0.06, 6.88	0.728
Eczema	Carlos A Cuello-Garcia，2015 (11)	RR	0.57	0.29, 1.11	0.098
IVH	Jacquelyn Grev，2018（20）	RR	1.58	0.54, 4.60	0.398
NEC	Jacquelyn Grev，2018（12）	RR	0.44	0.13, 1.46	0.18
PDA	Jacquelyn Grev，2018（19）	RR	0.36	0.11, 1.17	0.091
PVL	Jacquelyn Grev，2018（21）	RR	5.28	0.63, 44.38	0.126
Neonatal sepsis	Jacquelyn Grev，2018（16）	RR	1.32	0.48, 3.61	0.588
CI = confidence interval; SMD = standerdized mean difference; RR = relative risk; RD = risk difference; ROP = retinopathy of prematurity; BPD = bronchopulmonary dysolasia; NEC = necrotizing enterocolitis; IVH = intraventricular hemorrhage; PDA = patemt ductus arteriosus; PVL = periventricular leukomalacia.

## Sheet: Supplement 7
Supplement 7. Subgroup analysis of associations showing significance or large heterogeneity by maternal health status, probiotic genus, and dosage
Offspring outcome	Meta author, year	Subgroup	No. of studies	No. of events/sample size	Heterogeneity (I²)	Metric	Effect size	95% CI	p for overall effect
Baseline maternal health status		Maternal health status
Pregnancy
Birth weight	Saeed Baradwan, 2023（4）	PPROM	4	339	0.198	SMD	0.36	0.120, 0.610	0.003
Birth weight	Chun-Chi Wang，2020	Above normal-BMI	3	NA	0.511	MD	50.6	-68.040, 169.250	0.403
Latency period duration	Saeed Baradwan, 2023（2）	PPROM	3	279	0.887	SMD	0.72	-0.020, 1.460	0.057
Caesarean	Karaponi Am Okesene-Gafa，2020（1）	GDM	3	82	0.689	RR	0.64	0.30, 1.35	0.238
Detection rate of beneficial bacteria in breast milk	Bekalu Kassie Alemu，2023（9）	Healthy women	6	253	0.627	RR	1.96	1.03, 3.66	0.039
Gestational age at birth	Saeed Baradwan, 2023（1）	PPROM	4	339	0.86	SMD	0.63	0.03, 1.23	0.039
Hyperbilirubinemia	Karaponi Am Okesene-Gafa，2020（12）	GDM	2	20	0	RR	0.19	0.06, 0.61	0.006
Lactation
Detection rate of beneficial bacteria in breast milk	Bekalu Kassie Alemu，2023 (10)	Women with illness	4	219	0.966	RR	4.75	0.672, 33.579	0.118
		Healthy women	2	22	0	RR	2.568	0.806, 8.194	0.111
Pregnancy and lactation
Infant stool beneficial bacteria abundance	Bekalu Kassie Alemu，2023 (4)	Healthy women	5	750	0.902	SMD	1.056	0.522, 1.590	0
Colic	Bekalu Kassie Alemu，2023（6）	Healthy women	3	45	0	RR	0.3	0.16, 0.57	0
Eczema	G Zuccotti，2015 (3)	Women at a risk of allergies	9	469	0.693	RR	0.726	0.549, 0.959	0.024
The mean abundance of beneficial bacteria in breast milk	Bekalu Kassie Alemu，2023 (2)	Healthy women	3	320	0.936	SMD	1.514	0.610, 2.419	0.001
		Women with illness	7	549	0.853	SMD	0.527	-0.319, 1.373	0.222
Detection rate of beneficial bacteria in breastmilk	Bekalu Kassie Alemu，2023 (1)	Healthy women	9	342	0.764	RR	2.051	1.123, 3.744	0.019
		Women with illness	3	152	0.465	RR	1.277	0.775, 2.102	0.338
The mean abundance of pathogenic bacteria in breast milk	Bekalu Kassie Alemu，2023 (3)	Women with illness	4	390	0.918	SMD	-1.087	-2.037, -0.137	0.025
		Healthy women	2	355	0.952	SMD	-0.833	-2.254, 0.589	0.251
Pregnancy and/or lactation
Atopic eczema	Shuya Sun，2022（4）	Women carrying a fetus at risk of allergies	2	57	0.024	RR	0.8	0.491, 1.302	0.369
Atopic dermatitis	Feina Wang，2023（2）	Women at a risk of allergies	6	NA	0.772	RR	0.566	0.241, 0.891	0.001
Atopic dermatitis	Jeffery Voigt (5)	Women at a risk of allergies	5	240	0.495	RR	0.555	0.396, 0.777	0.001
Eczema	Shuya Sun，2022（2）	Women at a risk of allergies	5	362	0.744	RR	0.61	0.44, 0.85	0.003
SGA	Sarah J Davidson, 2021 (5)	Above normal-BMI	3	59	0	RR	0.51	0.30, 0.87	0.012
Probiotic genus
Pragnancy		Probiotic genus
Birth weight	Saeed Baradwan, 2023 (4)	Lactobacillus	3	279	0.431	SMD	0.396	0.077, 0.715	0.015
Birth weight	Bekalu Kassie Alemu，2023（5）	Lactobacillus+Bifidobacterium	2	145	0	SMD	-0.5	-0.830, -0.170	0.003
Birth weight	Chun-Chi Wang，2020	Lactobacillus+Bifidobacterium	2	NA	0.511	MD	50.602	-68.044, 169.247	0.403
SGA	Alexander Jarde，2018（5）	Lactobacillus	2	30	0	RR	0.754	0.374, 1.520	0.43
Latency period duration	Saeed Baradwan, 2023（2）	Lactobacillus	2	212	0.902	SMD	0.463	-0.420, 1.346	0.304
Caesarean	Karaponi Am Okesene-Gafa，2020（1）	Lactobacillus+Bifidobacterium	2	37	0	SMD	0.513	0.273, 0.964	0.038
Gestational age at birth	Saeed Baradwan, 2023（1）	Lactobacillus	3	279	0.905	SMD	0.713	-0.098, -1.525	0.085
		Lactobacillus+Bifidobacterium	3	365	0		0.227	0.012, 0.442	0.039
Detection rate of beneficial bacteria in breast milk	Bekalu Kassie Alemu，2023（9）	Lactobacillus	3	173	0.699	RR	1.544	0.841, 2.835	0.161
Hyperbilirubinemia	Karaponi Am Okesene-Gafa，2020（12）	Lactobacillus+Bifidobacterium	2	20	0	RR	0.19	0.06, 0.61	0.006
Lactation
Detection rate of beneficial bacteria in breast milk	Bekalu Kassie Alemu，2023（10）	Lactobacillus	4	219	0.966	RR	4.75	0.672, 33.579	0.118
Pregnancy and lactation
Infant stool beneficial bacteria abundance	Bekalu Kassie Alemu，2023（4）	Lactobacillus	3	441	0.946	SMD	1.239	0.164, 2.313	0.024
		Lactobacillus+Bifidobacterium	2	309	0		0.768	0.537, 0.999	0
Eczema	G Zuccotti，2015（3）	Lactobacillus	6	223	0.592	RR	0.865	0.599, 1.251	0.442
		Lactobacillus+Bifidobacterium	2	125	0.854		0.57	0.294, 1.107	0.097
Detection rate of beneficial bacteria in breastmilk	Bekalu Kassie Alemu，2023（1）	Lactobacillus	8	410	0.905	RR	1.991	1.136, 3.488	0.016
		Lactobacillus+Bifidobacterium	2	70	0	RR	9	0.547, 147.952	0.124
The mean abundance of beneficial bacteria in breast milk	Bekalu Kassie Alemu，2023（2）	Lactobacillus	6	688	0.926	SMD	1.04	0.354, 1.725	0.003
		Lactobacillus+Bifidobacterium	2	86	0.384	SMD	0.689	0.052, 1.327	0.034
The mean abundance of pathogenic bacteria in breast milk	Bekalu Kassie Alemu，2023（3）
Pregnancy and/or lactation
Atopic eczema	Shuya Sun，2022（4）	Lactobacillus+Bifidobacterium	2	96	0	RR	0.585	0.408, 0.839	0.004
Atopic dermatitis	Feina Wang，2023（2）	Lactobacillus+Bifidobacterium	4	NA	0.781	RR	0.439	0.012, 0.865	0.044
		Lactobacillus	2	NA	0	SMD	0.841	0.482, 1.199	0
Atopic dermatitis	Jeffrey Voigt，2022（5）	Lactobacillus+Bifidobacterium	4	168	0.049	RR	0.475	0.361, 0.625	0
		Lactobacillus	2	98	0.687	RR	0.573	0.228, 1.439	0.236
Eczema	Shuya Sun，2022（2）	Lactobacillus	3	233	0	RR	0.789	0.642, 0.969	0.024
Birth length	Sarah J Davidson，2021（28）	Lactobacillus+Bifidobacterium	2	382	0.786	SMD	-0.024	-0.464, 0.416	0.914
SGA	Sarah J Davidson, 2021 (5)	Lactobacillus+Bifidobacterium	3	59	0	RR	0.51	0.30, 0.87	0.012
Probiotic dosage		Probiotic dosage*
Pregnancy
SGA	Alexander Jarde，2018（5）	Low dosage	2	30	0	RR	0.754	0.374, 1.520	0.43
Caesarean	Karaponi Am Okesene-Gafa，2020（1）	Moderate dosage	2	37	0	RR	0.423	0.231, 0.776	0.005
Detection rate of beneficial bacteria in breast milk	Bekalu Kassie Alemu，2023（9）	Low dosage	3	163	0.8	RR	2.902	0.694, 12.130	0.144
		High dosage	2	75	0	RR	7.874	0.999, 62.035	0.05
Hyperbilirubinemia	Karaponi Am Okesene-Gafa，2020（12）	Moderate dosage	2	20	0	RR	0.19	0.06, 0.61	0.006
Lactation
Detection rate of beneficial bacteria in breast milk	Bekalu Kassie Alemu，2023（10）	Moderate dosage	3	122	0.821	RR	2.507	0.514, 12.227	0.256
Pregnancy and lactation
Infant stool beneficial bacteria abundance	Bekalu Kassie Alemu，2023（4）	Moderate dosage	3	485	0.86	SMD	0.457	-0.135, 1.049	0.13
		High dosage	2	309	0		0.768	0.537, 0.999	0
Eczema	G Zuccotti，2015（3）	Moderate dosage	7	371	0.653	RR	0.704	0.524, 0.944	0.019
Detection rate of beneficial bacteria in breastmilk	Bekalu Kassie Alemu，2023（1）	High dosage	3	79	0	RR	8.253	1.567, 43.468	0.013
		Moderate dosage	4	137	0.712	RR	1.529	0.751, 3.116	0.242
		Low dosage	4	230	0.953		7.871	0.450, 137.790	0.158
The mean abundance of beneficial bacteria in breast milk	Bekalu Kassie Alemu，2023（2）	Moderate dosage	5	411	0.789	SMD	0.772	0.146, 1.398	0.016
		High dosage	2	86	0.384	SMD	0.689	0.052, 1.327	0.034
		Low dosage	2	123	0		3.208	2.668, 3.749	0
The mean abundance of pathogenic bacteria in breast milk	Bekalu Kassie Alemu，2023（3）	Moderate dosage	3	362	0.917	SMD	-1.147	-2.346, 0.051	0.061
		Low dosage	2	134	0.142	SMD	-1.35	-1.771, -0.928	0
Pregnancy and/or lactation
Atopic eczema	Shuya Sun，2022（4）	High dosage	2	115	0.32	RR	0.722	0.479, 1.089	0.12
Atopic dermatitis	Feina Wang，2023（2）	High dosage	4	NA	0.517	SMD	0.677	0.246, 1.109	0.002
		Moderate dosage	2	NA	0.879	SMD	0.459	-0.165, 1.083	0.15
Atopic dermatitis	Jeffrey Voigt，2022（5）	High dosage	4	121	0.034	RR	0.504	0.357, 0.712	0
		Moderate dosage	2	145	0.846	RR	0.581	0.285, 1.181	0.133
Eczema	Shuya Sun，2022（2）	Moderate dosage	2	273	0.706	RR	0.551	0.386, 0.787	0.001
Intervention duration
Pregnancy		Intervention duration (weeks)
Birth weight	Saeed Baradwan, 2023（4）	Short	4	339	0.198	SMD	0.36	0.120, 0.610	0.003
Birth weight	Bekalu Kassie Alemu，2023（5）	Long	2	145	0	SMD	-0.5	-0.83, -0.17	0.003
Birth weight	Chun-Chi Wang，2020	Long	2	NA	0.753	MD	71.302	-121.599， 264.202	0.469
SGA	Alexander Jarde，2018（5）	Short	2	21	0.764	RR	1.85	0.086, 39.618	0.694
Latency period duration	Saeed Baradwan, 2023（2）	Short	3	279	0.887	SMD	0.72	-0.020, 1.460	0.057
Caesarean	Karaponi Am Okesene-Gafa，2020（1）	Short	2	37	0	RR	0.423	0.231, 0.776	0.005
Gestational age at birth	Saeed Baradwan, 2023（1）	Short	4	339	0.86	SMD	0.63	0.030, 1.230	0.039
Detection rate of beneficial bacteria in breast milk	Bekalu Kassie Alemu，2023（9）	Short	2	204	0	RR	1.249	1.046, 1.492	0.014
		Medium	2	29	0	RR	5.261	1.990, 13.905	0.001
		Long	2	20	0.739	RR	2.664	0.165, 43.062	0.49
Hyperbilirubinemia	Karaponi Am Okesene-Gafa，2020（12）	Short	2	20	0	RR	0.19	0.060, 0.610	0.006
Lactation
Detection rate of beneficial bacteria in breast milk	Bekalu Kassie Alemu，2023（10）	Short	4	175	0.975	RR	10.462	0.021, 5275.800	0.46
Pregnancy and lactation
Infant stool beneficial bacteria abundance	Bekalu Kassie Alemu，2023（4）	Short	3	310	0.962	SMD	1.138	-0.257, 2.532	0.11
		Medium	3	584	0.488	SMD	0.748	0.491, 1.005	0
Colic	Bekalu Kassie Alemu，2023（6）	Medium	2	28	0.046	RR	0.353	0.151, 0.822	0.016
Eczema	G Zuccotti，2015（3）	Medium	4	198	0	RR	0.854	0.691, 1.055	0.144
		Long	2	83	0	RR	0.392	0.272, 0.565	0
Detection rate of beneficial bacteria in breastmilk	Bekalu Kassie Alemu，2023（1）	Short	6	379	0.942	RR	2.374	0.976, 5.771	0.057
		Medium	3	47	0	RR	4.257	2.009, 9.020	0
		Long	2	20	0.739	RR	2.664	0.165, 43.062	0.49
The mean abundance of beneficial bacteria in breast milk	Bekalu Kassie Alemu，2023（2）	Short	4	157	0.814	SMD	0.783	-0.048, 1.613	0.065
		Medium	3	369	0.958	SMD	1.626	-0.247, 3.500	0.089
		Long	2	294	0.914	SMD	2.104	0.181, 4.028	0.032
The mean abundance of pathogenic bacteria in breast milk	Bekalu Kassie Alemu，2023（3）	Short	3	141	0.907	SMD	-1.637	-3.036, -0.237	0.022
Pregnancy and/or lactation		Medium	2	355	0.952	SMD	-0.833	-2.254, 0.589	0.251
Atopic dermatitis	Feina Wang，2023（2）	Medium	4	NA	0.781	RR	0.439	0.012, 0.865	0.044
Atopic dermatitis	Jeffrey Voigt，2022（5）	Medium	4	167	0.171	RR	0.449	0.330, 0.611	0
Eczema	Shuya Sun，2022（2）	Medium	2	129	0	RR	0.404	0.305, 0.536	0
		Long	2	164	0	RR	0.736	0.565, 0.958	0.023
Birth weight	Sarah J Davidson，2021（28）	Long	3	786	0.578	SMD	0.01	-0.220, 0.230	0.952
SGA	Sarah J Davidson，2021（25）	Long	3	59	0	RR	0.51	0.300, 0.870	0.012
CI, confidence interval; SMD, standardized mean difference; MD, mean difference; RR, relative risk; NA, not available; SGA, small for gestational age; PPROM, preterm and term prelabor rupture of membranes; BMI, body mass index; GDM, gestational diabetes mellitus. *Low dosage: ≤ 9×109 Colony Forming Unit (CFU)/day. Moderate dosage: > 9×109 and ≤10×1010 CFU/day. High dosage: > 10×1010 CFU/day. Supp…

## Sheet: AMSTAR rating
AMSTAR rating of meta-analyses included in the quantitative synthesis
Meta author, year	1	2	3	4	5	6	7	8	9	10	11	12	13	14	15	16	Rating
Alexander Jarde，2018	Y	Y	N	Y	Y	Y	N	Y	Y	Y	Y	Y	Y	Y	Y	Y	Low
Annie McDougall，2024	Y	Y	Y	Y	Y	Y	N	P	Y	N	Y	Y	Y	Y	Y	Y	Low
Bekalu Kassie Alemu，2023	Y	Y	Y	P	Y	Y	Y	Y	Y	N	Y	Y	Y	Y	Y	Y	High
Chun-Chi Wang，2020	Y	Y	N	P	Y	Y	N	Y	Y	N	Y	Y	Y	Y	Y	Y	Low
Feina Wang，2023	Y	Y	N	P	Y	Y	N	P	Y	N	Y	Y	Y	Y	Y	Y	Low
G Zuccotti，2015	Y	Y	N	Y	Y	Y	N	Y	Y	N	Y	Y	Y	Y	Y	Y	Low
Jacquelyn Grev，2018	Y	Y	Y	Y	Y	Y	Y	Y	Y	Y	Y	Y	Y	Y	Y	Y	High
Jeffrey Voigt，2022	Y	P	Y	P	Y	Y	N	Y	Y	Y	Y	Y	Y	Y	Y	Y	Low
Karaponi Am Okesene-Gafa，2020	Y	Y	Y	P	Y	Y	Y	Y	Y	Y	Y	Y	Y	Y	N	Y	Low
Rui Wu，2024	Y	Y	N	P	Y	Y	N	Y	Y	N	Y	Y	Y	Y	Y	Y	Low
Saeed Baradwan, 2023	Y	P	Y	P	Y	Y	N	P	Y	N	Y	Y	Y	Y	Y	Y	Low
Sarah J Davidson，2021	Y	Y	Y	Y	Y	Y	Y	Y	Y	Y	Y	Y	Y	Y	Y	Y	High
Shuya Sun, 2022	Y	N	N	P	Y	Y	N	P	Y	N	Y	Y	Y	Y	Y	Y	Critically low
Items highlighted in orange indicate critical domains.
